# Supplementary material for: Cut-Offs and Response Criteria for the Hospital Universitario La Princesa Index (HUPI) and Their Comparison to Widely-Used Indices of Disease Activity in Rheumatoid Arthritis
Source: PLoS One. 2016 Sep 7;11(9):e0161727. doi: 10.1371/journal.pone.0161727 (PMC5014307; doi:10.1371/journal.pone.0161727)
Supplement: S1 File — (XLS) [file pone.0161727.s001.xls]

## Sheet: Sheet1
visita	codigo	sexo	vgepac_v	dolor_v	haq_v	nad_v	nat_v	rm_v	vsg_v	pcr_v	das28_v	das28pcr_v	das28_3_v	das28pcr_3_v	das28cat_v	das28pcrcat_v	remision_hp_total	act_baja_hp_total	act_media_hp_total	mda_sn_v	mda2_sn_v	das28cat_arc_v	das28pcrcat_arc_v	vgepac_cat_v	sdai_v	sdaicat_v	remision_clas	act_baja_clas	act_media_clas	vgemed_concordtot	remision_concordtot	act_media_concordtot	act_baja_concordtot	vgemed_def_v	vsgcat_v	nadcat_v	natcat_v	vgepaccat2_v	pcrcat2_v	rfacat4_v	hupi_v	cdai_v
1	ARC01	Mujer	20	17	1.125	12	3	120	15	1.11	4.60051	4.56243	4.82615	4.80467	2	2	1	1	0	0	1	2	2	1	27.21	3	1	1	0	2	1	0	1	2	0	3	0	1	2	1	5	26.1
2	ARC01	Mujer																				3	3	3
3	ARC01	Mujer	11	0	0.25	0	0	0		0.1		1.36353		1.42449		0	0			1	0	3	3	0	1.2	0				0	0			0		0	0	0	0	0	0	1.1
4	ARC01	Mujer	10	8	0	0	0	30	10	0.1	1.75181	1.34953	1.90075	1.42449	0	0	0			1	0	0	0	0	1.1	0	0							0	0	0	0	0	0	0	0	1
1	ARC02	Hombre	48	22	0.5	0	0	0	1	0.26	0.672	2.09314	0.16	1.65725	0	0	1	0		1	0	0	0	2	5.06	1	0							1	0	0	0	2	0	0	2	4.8
2	ARC02	Hombre	44	18	0	3	0	0	6	0.52	2.84018	3.20279	2.56211	2.93946	1	2	1	0		0	1	1	1	2	11.02	2	1	0						1	0	2	0	2	1	0.5	4.5	10.5
3	ARC02	Hombre	50	50	0.375	0	0	0		1.2		2.58338		2.16572		0	1	0		0	1	3	3	2	6.3	1				1	1		0	1		0	0	2	2	2	4	5.1
4	ARC02	Hombre	30	33	0.875	0	0	5	9	0.3	1.95806	1.87907	1.8211	1.69897	0	0	1	0		0	1	0	0	1	3.3	0	0			1	1		0	1	0	0	0	1	0	0	1	3
1	ARC03	Mujer	53	55	2	3	3	0	18	0.48	4.22018	3.78975	3.91644	3.44653	2	2	1	1	0	0	1	2	2	3	11.88	2	1	1	0	2	1	0	1	2	1	2	2	3	0	0.5	7.5	11.4
2	ARC03	Mujer	23	99	0.87	2	1	0	10	0.18	3.00577	2.72462	3.05847	2.73688	1	1	1	0		0	1	1	1	1	6.58	1	1	0						1	0	1	1	1	0	0	3	6.4
3	ARC03	Mujer	70	48	1	0	0	0	9	0.25	2.51806	2.39099	1.8211	1.64609	0	0	1	0		0	1	0	1	3	7.25	1	0							1	0	0	0	3	0	0	3	7
4	ARC03	Mujer	51	51	0.625	0	2	75	10	0.25	2.72179	2.52097	2.32841	2.08167	1	0	1	0		0	1	1	1	3	5.45	1	1	0		1	1		0	1	0	0	1	3	0	0	4	5.2
1	ARC04	Mujer	37	36	1.38	2	3	10	18	0.52	3.81819	3.41177	3.72421	3.27715	2	2	1	1	0	0	1	1	2	2	8.22	1	1	1	0					2	1	1	2	2	1	1	6	7.7
2	ARC04	Mujer	29	27	0.875	8	1	10	14	0.31	4.11726	3.73787	4.16816	3.75906	2	2	1	0		0	1	2	2	1	19.31	2	1	1	0					1	0	3	1	1	0	0	5	19
3	ARC04	Mujer	48	52	1.25	3	2	10	18	0.13	4.06119	3.29778	3.82032	2.98235	2	2	1	0		0	1	1	2	2	11.03	2	1	1	0					1	1	2	1	2	0	0.5	5.5	10.9
4	ARC04	Mujer	61	61	1.25	3	1	5	29	0.42	4.46106	3.65747	4.05562	3.17781	2	2	1	1	0	0	1	2	2	3	12.62	2	1	1	0					2	2	2	1	3	0	1	7	12.2
1	ARC05	Mujer	91	22	2.5	0	5	60	30	0.97	4.28094	3.71339	3.40749	2.77733	2	2	1	1	0	0	1	2	2	3	10.27	1	1	1	0					2	2	0	3	3	1	1.5	7.5	9.3
2	ARC05	Mujer	12	9	0	0	4	0	26	0.74	3.00867	2.45416	3.22792	2.60878	1	0	1	0		0	1	1	1	0	2.04	0	1	0						1	2	0	2	0	1	1.5	3.5	1.3
3	ARC05	Mujer	12	8	0	0	0	0	12	0.33	1.90743	1.6531	2.03859	1.72761	0	0	0			1	0	0	0	0	1.53	0	0							0	0	0	0	0	0	0	0	1.2
4	ARC05	Mujer	0	0	0	0	0	0	12	0.41	1.73943	1.54653	2.03859	1.79518	0	0	0			1	0	0	0	0	0.41	0	0			0	0			0	0	0	0	0	0	0	0	0
1	ARC07	Mujer																		0	1	3	3	3
2	ARC07	Mujer																				3	3	3
3	ARC07	Mujer																				3	3	3
4	ARC07	Mujer																				3	3	3
1	ARC08	Mujer	40	60	0.125	4	1			1.54		3.92702		3.79772		2	1	0		0	1	3	3	2	13.74	2								1		2	1	2	3	3	8	12.2
2	ARC08	Mujer	13	0	0	0	0	0	12	0.1	1.92143	1.39153	2.03859	1.42449	0	0	0			1	0	0	0	0	1.4	0	0			0	0			0	0	0	0	0	0	0	0	1.3
3	ARC08	Mujer	3	4	0	0	0	0	10	0.1	1.65381	1.25153	1.90075	1.42449	0	0	0			1	0	0	0	0	0.4	0	0			0	0			0	0	0	0	0	0	0	0	0.3
4	ARC08	Mujer	0	0	0	0	0	0	12	0.1	1.73943	1.20953	2.03859	1.42449	0	0	0			1	0	0	0	0	0.1	0	0			0	0			0	0	0	0	0	0	0	0	0
1	ARC09	Mujer	45	82	0.5	6	1	5	20	1.45	4.37873	4.22842	4.20862	4.05226	2	2	1	1	0	0	1	2	2	2	18.05	2	1	1	0					2	1	2	1	2	2	1.5	6.5	16.6
2	ARC09	Mujer																				3	3	3
3	ARC09	Mujer	40	73	0.75	6	3	0	18		4.43995		4.35034		2		1	1	0	0	1	2		2			1	1	0					2	1	2	0	2		1	5	16.2
4	ARC09	Mujer	35	63	1	6	4	30	17		4.40496		4.38816		2		1	1	0	0	1	2		2			1	1	0					2	1	2	0	2		1	5	15.7
1	ARC10	Mujer	70	60	1.6	10	12	120	22		5.88455		5.45692		3		1	1	1	0	1	3	3	3			1	1	1	3	1	1	1	3	2	3	3	3		2	11	27.3
2	ARC10	Mujer	24	11	0	0	0	0	16		2.27681		2.25608		0		0			1	0	0		1			0			0	0			0	1	0	0	1		1	2	2.4
3	ARC10	Mujer	15	15	0.5	1	1	0	16	0.1	2.99081	2.25953	3.16328	2.34849	1	0	1	0		1	0	1	1	0	3.7	1	1	0		1	1		0	1	1	1	1	0	0	0.5	2.5	3.6
4	ARC10	Mujer	17	26	0.125	18	4	0	26	0.68	5.45455	4.87336	5.79387	5.1929	3	2	1	1	0	0	1	2	3	1	38.58	3	1	1	1					2	2	3	0	1	1	1.5	5.5	37.9
1	ARC100	Mujer	60	100	2.125	14	12	60	21	0.6	6.03644	5.5658	5.77216	5.29238	3	3	1	1	1	0	1	3	3	3	34.9	3	1	1	1	3	1	1	1	3	2	3	3	3	1	1.5	10.5	34.3
2	ARC100	Mujer	17	40	0.625	5	4	15	18	0.1	4.07346	3.25973	4.30229	3.4179	2	2	1	1	0	0	1	1	2	1	12	2	1	1	0					2	1	2	0	1	0	0.5	3.5	11.9
3	ARC100	Mujer	16	27	1	5	3	60	22	0.17	4.1249	3.27874	4.37297	3.45422	2	2	1	1	0	0	1	2	2	0	11.97	2	1	1	0					2	2	2	0	1	0	1	4	11.8
4	ARC100	Mujer	65	75	1.5	7	6	60	20	0.3	5.17449	4.53654	4.76565	4.0832	3	2	1	1	1	0	1	2	3	3	21	2	1	1	1					3	1	3	3	3	0	0.5	9.5	20.7
1	ARC101	Hombre	62	60	1.75	2	19	0	30	3.2	5.26129	5.09919	4.90475	4.74831	3	2	1	1	1	0	1	2	3	3	13.7	2	1	1	1	3	1	1	1	3	3	2	3	3	3	3	11	10.5
2	ARC101	Hombre	7	25	0.5	0	2	0									1	0		0	1	3	3	0						1	1		0	1		0	1	0				0.7
3	ARC101	Hombre	16	8	0.625	0	0	0	10	0.5	1.83581	1.82903	1.90075	1.85954	0	0	0			1	0	0	0	0	2.1	0	0							0	0	0	0	1	0	0	1	1.6
4	ARC101	Hombre	0	0	0	0	0	0	11		1.67853		1.97281		0		0			1	0	0		0			0			0	0			0	1	0	0	0		1	1	0
1	ARC102	Mujer	49	37	1.75	2	2	30	76		4.90545		4.71701		2		1	1	0	0	1	2	3	2			1	1	0	2	1	0	1	2	3	1	1	2		3	7	9.1
2	ARC102	Mujer	14	29	0.375	0	0	0	19	0.54	2.25711	1.82427	2.386	1.88509	0	0	0			1	0	0	1	0	1.94	0	0							0	1	0	0	0	1	1	1	1.4
3	ARC102	Mujer	18	16	0.375	1	0	20	9	0.24	2.35006	2.21256	2.4259	2.25062	0	0	0			1	0	0	1	1	4.04	1	0							0	0	1	0	1	0	0	2	3.8
4	ARC102	Mujer	43	43	0.875	3	1	20									1	0		0	1	3	3	2						1	1		0	1		2	1	2				10.4
1	ARC103	Mujer	60	60	1.75	17	9	10		0.1		5.19847		4.88832		3	1	1	1	0	1	3	3	3	40.3	3								3		3	3	3	0	0	9	40.2
2	ARC103	Mujer	52	45	1.25	4	1	0	8	1.19	3.58361	4.0086	3.24406	3.70266	2	2	1	1	0	0	1	1		3	14.49	2	1	1	0					2	0	2	1	3	2	1	7	13.3
3	ARC103	Mujer	30	30	0.5	3	1	0	8		3.12556		3.082		1		1	0		0	1	1		1			1	0		1	1		0	1	0	2	1	1		0	4	9.1
4	ARC103	Mujer	27	58	0.625	10	6	15	9	0.3	4.37279	4.2938	4.47437	4.40138	2	2	1	1	0	0	1	2	2	1	23.2	2	1	1	0					2	0	3	3	1	0	0	7	22.9
1	ARC104	Mujer	77	62	2.37	11	10	200	12	0.1	5.56018	5.03028	5.00076	4.44151	3	2	1	1	1	0	1	3	3	3	30.1	3	1	1	1	3	1	1	1	3	0	3	3	3	0	0	9	30
2	ARC104	Mujer	75	88	2	10	3	120									1	1	0	0	1	3	3	3										2		3	0	3				27.7
3	ARC104	Mujer	38	60	1.5	6	5	90	16	0.1	4.47063	3.73935	4.41372	3.62208	2	2	1	1	0	0	1	2	2	2	16.1	2	1	1	0					2	1	2	3	2	0	0.5	7.5	16
4	ARC104	Mujer	83	85	1.875	13	6	240		0.2		5.22247		4.56051		3	1	1	1	0	1	3	3	3	34.8	3								3		3	3	3	0	0	9	34.6
1	ARC106	Hombre	50	40	1.5	7	5	0	11	0.6	4.48625	4.46825	4.24915	4.23907	2	2	1	1	0	0	1	2	2	2	19.7	2	1	1	0					2	1	3	3	2	1	1	9	19.1
2	ARC106	Hombre	76	75	1.875	7	5	0												0	1	3	3	3												3	3	3				21.8
3	ARC106	Hombre	30	25	1.75	5	1	0		0.88		3.73386		3.73924		2	1	0		0	1	3	3	1	13.98	2								1		3	1	1	1	1	6	13.1
4	ARC106	Hombre	0	0	1.375			0	9	1.3										0	1	3	3	0											0			0	2	1
1	ARC107	Mujer	50	50	0.625	0	4	0	18	0.47	3.28326	2.84657	2.94992	2.45522	2	1	1	1	0	0	1	1	1	2	5.57	1	1	1	0					2	1	0	2	2	0	0.5	4.5	5.1
2	ARC107	Mujer	36	49	0.375	0	2	0	17	0.43	2.88323	2.46035	2.72957	2.24599	1	0	1	0		0	1	1	1	2	4.03	1	1	0		1	1		0	1	1	0	1	2	0	0.5	3.5	3.6
3	ARC107	Mujer	45	45	1.125	1	3	0	44		4.32391		4.14942		2		1	1	0	0	1	2		2			1	1	0	2	1	0	1	2	3	1	2	2		3	8	6.7
4	ARC107	Mujer	29	57	1.125	1	1	0	29	0.6	3.60311	2.90653	3.61288	2.84458	2	1	1	0		0	1	1	1	1	5.5	1	1	1	0	1	1		0	1	2	1	1	1	1	1.5	4.5	4.9
1	ARC108	Hombre	52	36	1.5	2	2	20	11	0.24	3.59447	3.3165	3.25578	2.94135	2	2	1	0		0	1	1	1	3	9.54	1	1	1	0					1	1	2	1	3	0	0.5	6.5	9.3
2	ARC108	Hombre	20	45	1.125	0	0	15	9	0.14	1.81806	1.55517	1.8211	1.49669	0	0	1	0		1	0	0	0	1	2.14	0	0							1	0	0	0	1	0	0	1	2
3	ARC108	Hombre	40	39	0.75	0	1	15	11	1.06	2.51853	2.68236	2.27521	2.4286	0	1	1	0		0	1	0	1	2	5.16	1	0			1	1		0	1	1	0	1	2	2	1.5	4.5	4.1
4	ARC108	Hombre	53	40	0.75	0	0	0	10	0.2	2.35381	2.0975	1.90075	1.58505	0	0	0			0	1	0	1	3	5.5	1	0							0	0	0	0	3	0	0	3	5.3
1	ARC11	Hombre	39	42	0.625	6	6	30	6	0.78	3.8578	4.34648	3.73675	4.27453	2	2	1	1	0	0	1	1	2	2	16.78	2	1	1	0	2	1	0	1	2	0	3	3	2	1	0.5	8.5	16
2	ARC11	Hombre	72	67	0.875	4	3	60	8	0.68	4.06858	4.31246	3.46543	3.7289	2	2	1	1	0	0	1	1	2	3	16.08	2	1	1	0	2	1	0	1	2	0	3	2	3	1	0.5	8.5	15.4
3	ARC11	Hombre	38	58	1	3	1	30	3	0.5	2.55098	3.38698	2.3405	3.23448	0	2	1	0		0	1	0	1	2	10.4	1	0			1	1		0	1	0	2	1	2	0	0	5	9.9
4	ARC11	Hombre	50	50	0.875	2	0	75	8	1.23	2.94757	3.38355	2.58737	3.04591	1	2	1	0		0	1	1	1	2	10.33	1	1	0						1	0	2	0	2	2	1	5	9.1
1	ARC112	Mujer	0	0	0	0	0	0	31	0.1	2.40379	1.20953	2.75609	1.42449	0	0	0			1	0	0	1	0	0.1	0	0			0	0			0	3	0	0	0	0	1.5	1.5	0
2	ARC112	Mujer	0	6	0	0	0	0	10	0.1	1.61181	1.20953	1.90075	1.42449	0	0	0			1	0	0	0	0	0.1	0	0			0	0			0	0	0	0	0	0	0	0	0
3	ARC112	Mujer	25	25	0	0	0	0	10	0.1	1.96181	1.55953	1.90075	1.42449	0	0	0			1	0	0	0	1	2.6	0	0			0	0			0	0	0	0	1	0	0	1	2.5
4	ARC112	Mujer	50	50	1.5	1	1	0	34	5	4.00845	3.91546	3.73313	3.631	2	2	1	1	0	0	1	1	2	2	12.2	2	1	1	0					2	3	1	1	2	3	3	7	7.2
1	ARC113	Mujer	10	18	0.5	0	0	0	17	0.1	2.12325	1.34953	2.30191	1.42449	0	0	0			1	0	0	0	0	1.1	0	0			0	0			0	1	0	0	0	0	0.5	0.5	1
2	ARC113	Mujer																				3	3	3
3	ARC113	Mujer	7	2	0.5	0	0	0	10	0.1	1.70981	1.30753	1.90075	1.42449	0	0	0			1	0	0	0	0	0.8	0	0			0	0			0	0	0	0	0	0	0	0	0.7
4	ARC113	Mujer	6	12	0.375	2	0	60	15	0.1	2.77159	2.08549	3.0626	2.29564	1	0	1	0		1	0	1	1	0	4.7	1	1	0						1	0	1	0	0	0	0	1	4.6
1	ARC115	Mujer	38	65	1.125	0	1	30	13	0.12	2.60746	2.05584	2.4015	1.77023	1	0	1	0		0	1	1	1	2	4.02	1	1	0		1	1		0	1	0	0	1	2	0	0	3	3.9
2	ARC115	Mujer	70	60	0.875	1	5	60	11	0.17	3.84463	3.48367	3.2538	2.84804	2	2	1	1	0	0	1	1	2	3	9.37	1	1	1	0	2	1	0	1	2	0	1	3	3	0	0	7	9.2
3	ARC115	Mujer	40	28	0.75	1	0	5	13	0.29	2.91546	2.56995	2.7039	2.30495	1	0	1	0		0	1	1	1	2	6.39	1	1	0		1	1		0	1	0	1	0	2	0	0	3	6.1
4	ARC115	Mujer	13	14	1	0	0	0	11	0.6	1.86053	1.84253	1.97281	1.92058	0	0	0			1	0	0	0	0	1.9	0	0							0	0	0	0	0	1	0.5	0.5	1.3
1	ARC116	Hombre	7	0	2.125	0	1	0	67	16.4	3.32128	3.17614	3.64115	3.47995	2	1	1	1	0	1	0	1	1	0	17.2	2	1	1	0					2	3	0	1	0	3	3	4	0.8
2	ARC116	Hombre	35	71	1.125	0	14	60	34	3.28	4.00612	3.76503	3.95741	3.69653	2	2	1	1	1	0	1	1	2	2	7.08	1	1	1	0					3	3	0	3	2	3	3	8	3.8
3	ARC116	Hombre	21	12	0.25	0	4	30	22	1.06	3.01773	2.69636	3.10163	2.7366	1	1	1	1	0	0	1	1	1	1	3.26	0	1	0						2	3	0	2	1	2	2.5	5.5	2.2
4	ARC116	Hombre	21	22	0.125	0	5	0	21	0.4	3.05126	2.4595	3.13785	2.47605	1	0	1	0		0	1	1	1	1	2.7	0	1	0		1	1		0	1	3	0	3	1	0	1.5	5.5	2.3
1	ARC117	Hombre	24	30	0.375	2	5	0	59	6.6	4.60834	4.22775	4.77412	4.37492	2	2	1	1	0	0	1	2	2	1	13.2	2	1	1	0					2	3	2	3	1	3	3	9	6.6
2	ARC117	Hombre																				3	3	3
3	ARC117	Hombre	0	0	0	0	0	0									0			1	0	3	3	0						0	0			0		0	0	0				0
4	ARC117	Hombre	0	0	0	0	0	0	1	0.1	0	1.20953	0.16	1.42449	0	0	0			1	0	0	0	0	0.1	0	0			0	0			0	0	0	0	0	0	0	0	0
1	ARC118	Hombre	65	44	2	1	4	0	30	12.9	4.41084	4.74231	3.94091	4.30954	2	2	1	1	0	0	1	2	2	3	21.6	2	1	1	0					2	3	1	2	3	3	3	9	8.7
2	ARC118	Hombre	50	16	1.5	0	2	15	10	1.03	2.70779	2.92891	2.32841	2.5458	1	1	1	0		0	1	1	1	2	6.13	1	1	0		1	1		0	1	0	0	1	2	2	1	4	5.1
3	ARC118	Hombre																				3	3	3
4	ARC118	Hombre																				3	3	3
1	ARC119	Mujer	90	100	1.75	10	10	90	31	1.38	6.3201	5.84638	5.62491	5.13902	3	3	1	1	1	0	1	3	3	3	30.68	3	1	1	1	3	1	1	1	3	3	3	3	3	2	2.5	11.5	29.3
2	ARC119	Mujer																				3	3	3
3	ARC119	Mujer	30	4	0.375	1	4	0									1	0		0	1	3	3	1						1	1		0	1		1	2	1				5.2
4	ARC119	Mujer	50	34	0.625	0	0	0	15	0.3	2.59564	2.15907	2.20729	1.69897	0	0	0			0	1	0	1	2	5.3	1	0							0	0	0	0	2	0	0	2	5
1	ARC12	Mujer	28	36	0.125	0	1	0	21	0	2.80317	1.632	2.76406	1.458	1	0	1	0		0	1	1	1	1	2.8	0	1	0		1	1		0	1	2	0	1	1	0	1	3	2.8
2	ARC12	Mujer																				3	3	3
3	ARC12	Mujer	14	18	0.125	0	0	0	20		2.29301		2.42477		0		0			1	0	0		0			0			0	0			0	1	0	0	0		1	1	1.4
4	ARC12	Mujer	0	0	0.125	0	0	0									0			1	0	3	3	0						0	0			0		0	0	0				0
1	ARC120	Hombre				6	5		46	1.61			5.21209	4.47187			1	1	0			3	3	3										2	3	3	3		3	3
2	ARC120	Hombre																				3	3	3
3	ARC120	Hombre																				3	3	3
4	ARC120	Hombre																				3	3	3
1	ARC121	Mujer	54	51	1.75	2	3	120	23	2.45	4.22778	4.15886	3.90952	3.83714	2	2	1	1	0	0	1	2	2	3	12.05	2	1	1	0	2	1	0	1	2	2	1	2	3	3	2.5	8.5	9.6
2	ARC121	Mujer	31	34	1	2	2	60	26	1.68	3.90261	3.61845	3.9061	3.5969	2	2	1	1	0	0	1	1	2	1	8.98	1	1	1	0					2	2	1	1	2	3	2.5	6.5	7.3
3	ARC121	Mujer	17	17	0.625	1	2	0	12	0.92	2.93341	2.99004	3.07105	3.12124	1	1	1	0		0	1	1	1	1	4.82	1	1	0		1	1		0	1	0	1	1	1	1	0.5	3.5	3.9
4	ARC121	Mujer	13	9	0.25	2	1	5	9	0.2	2.79202	2.60946	2.97882	2.76421	1	1	1	0		1	0	1	1	0	5.5	1	1	0		1	1		0	1	0	1	1	0	0	0	2	5.3
1	ARC122	Mujer	55	34	1.25	6	4	60	19	0.13	4.76282	3.96156	4.47225	3.60472	2	2	1	1	0	0	1	2	2	3	17.83	2	1	1	0	2	1	0	1	2	1	2	0	3	0	0.5	5.5	17.7
2	ARC122	Mujer	39	49	0.75	2	2	45	12	0.2	3.47337	3.08944	3.32156	2.89178	2	1	1	0		0	1	1	1	2	8.2	1	1	1	0	1	1		0	1	0	1	1	2	0	0	4	8
3	ARC122	Mujer	7	7	0	0	0	0	17	0.25	2.08125	1.50899	2.30191	1.64609	0	0	0			1	0	0	0	0	0.95	0	0			0	0			0	1	0	0	0	0	0.5	0.5	0.7
4	ARC122	Mujer	11	11	0	0	1	0	10	0.1	2.04581	1.64353	2.20315	1.73249	0	0	1	0		1	0	0	0	0	1.2	0	0							1	0	0	1	0	0	0	1	1.1
1	ARC123	Mujer	25	10	0	0	5	0	36	0.63	3.48456	2.65173	3.54533	2.62591	2	1	1	0		0	1	1	1	1	3.23	0	1	1	0					1	3	0	3	1	1	2	6	2.6
2	ARC123	Mujer	11	14	0	1	1	15	42	0.47	3.61037	2.58057	3.89288	2.76322	2	0	1	0		1	0	1	1	0	3.57	1	1	1	0	1	1		0	1	3	1	1	0	0	1.5	3.5	3.1
3	ARC123	Mujer	20	25	0	1	2	15	32	0.68	3.66199	2.93546	3.81255	3.01501	2	1	1	0		0	1	1	1	1	4.78	1	1	1	0	1	1		0	1	3	1	1	1	1	2	5	4.1
4	ARC123	Mujer	22	22	0.25	13	5	0	21	0.3	5.08437	4.41227	5.31848	4.6087	2	2	1	1	0	0	1	2	3	1	28.7	3	1	1	0					2	2	3	3	1	0	1	8	28.4
1	ARC125	Mujer	0	0	0.125	0	4	10	13	0.64	2.35546	2.24053	2.7039	2.55859	0	0	1	0		1	0	0	1	0	0.74	0	0			1	1		0	1	0	0	2	0	1	0.5	2.5	0.1
2	ARC125	Mujer																				3	3	3
3	ARC125	Mujer																				3	3	3
4	ARC125	Mujer	9	7	0.5	0	0	1	13	0.5	1.92146	1.73103	2.0991	1.85954	0	0	0			1	0	0	0	0	1.4	0	0			0	0			0	0	0	0	0	0	0	0	0.9
1	ARC126	Mujer	50	50	0.125	3	0	0	26	0.3	3.95062	3.12901	3.67067	2.76592	2	1	1	0		0	1	1	2	2	11.4	2	1	1	0	1	1		0	1	2	2	0	2	0	1	5	11.1
2	ARC126	Mujer	28	34	0.675	4	3	0	30	0.99	4.37781	3.81693	4.46468	3.86142	2	2	1	1	0	0	1	2	2	1	11.99	2	1	1	0					2	2	2	2	1	1	1.5	6.5	11
3	ARC126	Mujer	50	25	0.625	4	0	0	34	0.61	4.28845	3.48563	4.03553	3.1582	2	2	1	0		0	1	2	2	2	13.61	2	1	1	0	1	1		0	1	3	2	0	2	1	2	6	13
4	ARC126	Mujer	50	50	0.25	2	0	0	92	0.1	4.65721	2.70149	4.43379	2.29564	2	1	1	0		0	1	2	2	2	9.1	1	1	1	0	1	1		0	1	3	1	0	2	0	1.5	4.5	9
1	ARC128	Hombre	15	25	0	4	6	10	24	1.81	4.24049	4.03774	4.51293	4.30452	2	2	1	1	0	0	1	2	2	0	11.51	2	1	1	0					2	3	3	3	0	3	3	9	9.7
2	ARC128	Hombre	15	6	0	2	2	0	11	0.39	3.07647	2.93006	3.25578	3.08607	1	1	1	0		0	1	1	1	0	5.99	1	1	0		1	1		0	1	1	2	1	0	0	0.5	3.5	5.6
3	ARC128	Hombre	19	10	0	1	4	0	19	0.42	3.44711	2.93952	3.5956	3.03487	2	1	1	0		1	0	1	1	1	4.42	1	1	1	0					1	2	1	2	1	0	1	5	4
4	ARC128	Hombre	25	0	0	0	1	0	18	0.3	2.65326	2.08907	2.64752	2.00697	1	0	1	0		1	0	1	1	1	2.9	0	1	0		1	1		0	1	2	0	1	1	0	1	3	2.6
1	ARC129	Mujer	57	73	2.125	7	6	120	49		5.68975		5.44309		3		1	1	1	0	1	3	3	3			1	1	1					3	3	3	3	3		3	12	19.9
2	ARC129	Mujer																				3	3	3
3	ARC129	Mujer																				3	3	3
4	ARC129	Mujer	73	77	2.25	12	9	120	24		6.02653		5.5649		3		1	1	1	0	1	3	3	3			1	1	1	3	1	1	1	3	2	3	3	3		2	11	31.5
1	ARC130	Hombre	19	19	0.75	0	1	0	54		3.33829		3.47807		2		1	0		1	0	1		1			1	1	0	1	1		0	1	3	0	1	1		3	5	1.9
2	ARC130	Hombre	0	0	0	0	0	0	5	0.28	1.12661	1.4406	1.37674	1.67866	0	0	0			1	0	0	0	0	0.28	0	0			0	0			0	0	0	0	0	0	0	0	0
3	ARC130	Hombre																				3	3	3
4	ARC130	Hombre	0	15	0	0	0	0	10	0.3	1.61181	1.45907	1.90075	1.69897	0	0	0			1	0	0	0	0	0.3	0	0			0	0			0	0	0	0	0	0	0	0	0
1	ARC131	Mujer	24	41	0.5	2	2	30	28	1.79	3.85648	3.54204	3.96212	3.62064	2	2	1	0		0	1	1	2	1	8.39	1	1	1	0	1	1		0	1	2	1	1	1	3	2.5	5.5	6.6
2	ARC131	Mujer	40	38	0.875	1	0	15		2		3.17603		2.97163		1	1	0		0	1	3	3	2	8.1	1				1	1		0	1		1	0	2	3	3	6	6.1
3	ARC131	Mujer	47	51	0.625	1	1	30	25	1.38	3.75121	3.42807	3.50067	3.14107	2	2	1	0		0	1	1	2	2	8.28	1	1	1	0	1	1		0	1	2	1	1	2	2	2	6	6.9
4	ARC131	Mujer	33	30	0.5	1	1	0	33	2.1	3.74956	3.37478	3.71056	3.29805	2	2	1	0		0	1	1	2	1	7.4	1	1	1	0	1	1		0	1	3	1	1	2	3	3	7	5.3
1	ARC132	Mujer	79	67	1.375	9	9	180	22	0.29	5.78973	5.07595	5.21843	4.46095	3	2	1	1	1	0	1	3	3	3	26.39	3	1	1	1	3	1	1	1	3	2	3	3	3	0	1	10	26.1
2	ARC132	Mujer	39	58	0.65	4	7	0	8		3.86242		3.74173		2		1	1	0	0	1	1		2			1	1	0					2	0	2	3	2		0	7	12.1
3	ARC132	Mujer	27	27	0.875	3	4	0	13	0.46	3.70341	3.48814	3.75145	3.51516	2	2	1	0		0	1	1	2	1	9.26	1	1	1	0					1	0	2	2	1	0	0	5	8.8
4	ARC132	Mujer	20	10	0.25	0	1	0	9	0.1	2.09806	1.76953	2.1235	1.73249	0	0	1	0		1	0	0	0	1	2.1	0	0							1	0	0	1	1	0	0	2	2
1	ARC134	Mujer	52	38	0.875	2	1	0	18	0.44	3.82322	3.36706	3.50284	2.99697	2	2	1	0		0	1	1	2	3	9.84	1	1	1	0	1	1		0	1	1	1	1	3	0	0.5	5.5	9.4
2	ARC134	Mujer	15	14	0	6	0	0	8		3.03732		3.21351		1		1	0		1	0	1		0			1	0		1	1		0	1	0	2	0	0		0	2	13.5
3	ARC134	Mujer	0	0	0	4	1	0	11	0.1	3.07853	2.60953	3.48481	2.96449	1	1	1	0		1	0	1	1	0	8.2	1	1	0		1	1		0	1	0	2	1	0	0	0	3	8.1
4	ARC134	Mujer	24	30	0	3	1	0	16		3.52676		3.60602		2		1	0		0	1	1		1			1	1	0	1	1		0	1	1	2	1	1		1	5	8.5
1	ARC135	Mujer	49	100	3	15	14	180	84	31.6	7.00411	6.93574	6.98355	6.96871	3	3	1	1	1	0	1	3	3	2	66.8	3	1	1	1	3	1	1	1	3	3	3	3	2	3	3	11	35.2
2	ARC135	Mujer																				3	3	3
3	ARC135	Mujer	0	0	0	0	0	0	9	0.2	1.53806	1.3555	1.8211	1.58505	0	0	0			1	0	0	0	0	0.2	0	0			0	0			0	0	0	0	0	0	0	0	0
4	ARC135	Mujer	0	7	0	3	0	0	8	0.1	2.42556	2.17948	2.7796	2.49143	0	0	0			1	0	0	1	0	6.1	1	0							0	0	2	0	0	0	0	2	6
1	ARC136	Mujer	47	59	0.5	4	1	15	37	0.93	4.58564	3.85757	4.40185	3.61353	2	2	1	0		0	1	2	2	2	13.73	2	1	1	0	1	1		0	1	3	2	1	2	1	2	7	12.8
2	ARC136	Mujer	45	30	0.75	5	0	10	30	1.02	4.26304	3.71193	4.08368	3.48412	2	2	1	0		0	1	2	2	2	15.72	2	1	1	0	1	1		0	1	2	2	0	2	2	2	6	14.7
3	ARC136	Mujer	50	50	0.875	6	0	6	38	1.04	4.61802	3.90781	4.39147	3.6226	2	2	1	0		0	1	2	2	2	18.24	2	1	1	0					1	3	2	0	2	2	2.5	6.5	17.2
4	ARC136	Mujer	41	45	1.125	3	1	10	29	0.3	4.18106	3.28301	4.05562	3.07392	2	2	1	0		0	1	2	2	2	10.5	1	1	1	0	1	1		0	1	2	2	1	2	0	1	6	10.2
1	ARC138	Mujer	42	72	1.75	1	0	60	29	0.7	3.50511	2.8566	3.31048	2.58946	2	1	1	0		0	1	1	1	2	6.9	1	1	1	0					1	2	1	0	2	1	1.5	4.5	6.2
2	ARC138	Mujer	31	31	1.25	2	0	15		0.59		2.88131		2.78604		1	1	0		0	1	3	3	1	7.69	1				1	1		0	1		1	0	2	1	1	4	7.1
3	ARC138	Mujer																				3	3	3
4	ARC138	Mujer																		0	1	3	3	3
1	ARC139	Mujer	44	39	1.65	0	7	30	33	1.49	3.80437	3.31269	3.60343	3.06035	2	2	1	1	0	0	1	1	2	2	6.09	1	1	1	0	2	1	0	1	2	3	0	3	2	2	2.5	7.5	4.6
2	ARC139	Mujer																				3	3	3
3	ARC139	Mujer																				3	3	3
4	ARC139	Mujer																				3	3	3
1	ARC14	Mujer	14	28	0.63	1	4	45		0.3		2.77507		2.93097		1	1	0		0	1	3	3	0	3.8	1								1		1	2	0	0	0	3	3.5
2	ARC14	Mujer	25	26	0	1	1	0	10	0.13	2.80181	2.44985	2.80795	2.40383	1	0	1	0		1	0	1	1	1	4.73	1	1	0		1	1		0	1	0	1	1	1	0	0	3	4.6
3	ARC14	Mujer	40	70	0	0	0	0	28	0.35	2.89254	2.06147	2.67915	1.74561	1	0	1	0		0	1	1	1	2	4.35	1	1	0						1	2	0	0	2	0	1	3	4
4	ARC14	Mujer	65	50	0.75	2	2	120	23	0.24	4.29279	3.4985	3.81341	2.94135	2	2	1	0		0	1	2	2	3	10.84	1	1	1	0					1	2	1	1	3	0	1	6	10.6
1	ARC140	Hombre	28	13	0.375	2	3	0	11	1.14	3.34746	3.5353	3.3519	3.55164	2	2	1	0		0	1	1	1	1	8.14	1	1	1	0					1	1	2	2	1	2	1.5	6.5	7
2	ARC140	Hombre	22	28	0.125	2	3	0	9	0.36	3.12299	3.09431	3.20019	3.15895	1	1	1	0		0	1	1	1	1	6.66	1	1	0		1	1		0	1	0	2	2	1	0	0	5	6.3
3	ARC140	Hombre	32	22	0	2	4	0	8	0.47	3.25557	3.38653	3.19217	3.32638	2	2	1	0		0	1	1	1	1	7.77	1	1	1	0					1	0	2	2	2	0	0	6	7.3
4	ARC140	Hombre	0	0	0	0	3	0	7	0.4	1.84711	2.02437	2.15488	2.32081	0	0	1	0		1	0	0	0	0	0.5	0	0			1	1		0	1	0	0	2	0	0	0	2	0.1
1	ARC142	Mujer	44	56	1.125	17	16	15	46	1.2	6.72499	5.92832	6.75771	5.93755	3	3	1	1	1	0	1	3	3	2	39.9	3	1	1	1	3	1	1	1	3	3	3	3	2	2	2.5	10.5	38.7
2	ARC142	Mujer	8	10	0.125	1	3	5	9	0.1	2.69503	2.36651	2.94967	2.57396	1	0	1	0		1	0	1	1	0	3	0	1	0		1	1		0	1	0	1	2	0	0	0	3	2.9
3	ARC142	Mujer	7	8	0	0	2	0	19	0.6	2.55509	2.15451	2.81365	2.35616	0	0	1	0		1	0	0	1	0	1.4	0	0			1	1		0	1	1	0	1	0	1	1	2	0.8
4	ARC142	Mujer	7	10	0	0	3	0	19	1.2	2.64408	2.46636	2.90977	2.69919	1	0	1	0		1	0	1	1	0	1.9	0	1	0		1	1		0	1	1	0	2	0	2	1.5	3.5	0.7
1	ARC143	Mujer	35	47	1.375	8	1	15	12	0.21	4.09335	3.72122	4.05162	3.64835	2	2	1	0		0	1	1	2	2	19.81	2	1	1	0	1	1		0	1	0	3	1	2	0	0	6	19.6
2	ARC143	Mujer	42	24	1.125	10	2	5	13	0.1	4.55032	3.96439	4.43931	3.80803	2	2	1	0		0	1	2	2	2	24.5	2	1	1	0	1	1		0	1	0	3	1	2	0	0	6	24.4
3	ARC143	Mujer	41	52	1.875	12	0	10	6	0.1	3.76813	3.72343	3.60966	3.55837	2	2	1	0		0	1	1	2	2	28.3	3	1	1	0					1	0	3	0	2	0	0	5	28.2
4	ARC143	Mujer	31	55	1.25	9	1	15	8	0.2	3.84961	3.7495	3.84886	3.74105	2	2	1	0		0	1	1	2	1	21.4	2	1	1	0	1	1		0	1	0	3	1	2	0	0	6	21.2
1	ARC144	Mujer	64	59	1.75	4	3	30	45	2.4	5.16564	4.61977	4.77121	4.19015	3	2	1	1	0	0	1	2	3	3	17	2	1	1	1	2	1	0	1	2	3	2	2	3	3	3	10	14.6
2	ARC144	Mujer	34	52	1	2	2	0	25	0.3	3.91715	3.12301	3.87644	3.00571	2	1	1	0		0	1	1	2	1	7.8	1	1	1	0	1	1		0	1	2	1	1	2	0	1	5	7.5
3	ARC144	Mujer	55	70	1.375	14	4	5	30	0.1	5.80617	4.63486	5.59906	4.34535	3	2	1	1	0	0	1	3	3	3	33.7	3	1	1	1					2	2	3	0	3	0	1	7	33.6
4	ARC144	Mujer	77	72	1.5	6	3	0	25	0.3	5.1879	4.39375	4.59869	3.74133	3	2	1	1	0	0	1	2	3	3	20.2	2	1	1	1					2	2	2	0	3	0	1	6	19.9
1	ARC145	Mujer	90	90	2.625	10	7	180	38	2.84	6.318	5.94884	5.62264	5.25173	3	3	1	1	1	0	1	3	3	3	32.14	3	1	1	1					3	3	3	3	3	3	3	12	29.3
2	ARC145	Mujer	20	12	0.875	0	1	30	11	0.37	2.23853	2.07712	2.27521	2.07083	0	0	1	0		1	0	0	1	1	2.47	0	0			1	1		0	1	0	0	1	1	0	0	2	2.1
3	ARC145	Mujer	8	8	0.625	2	0	5	20	0.7	3.00097	2.61256	3.28009	2.84461	1	1	1	0		1	0	1	1	0	5.5	1	1	0						1	1	1	0	0	1	1	2	4.8
4	ARC145	Mujer																				3	3	3
1	ARC146	Mujer	90	70	2.875	17	9	45	90	13.9	7.55881	7.14793	6.96271	6.57072	3	3	1	1	1	0	1	3	3	3	57.2	3	1	1	1	3	1	1	1	3	3	3	3	3	3	3	12	43.3
2	ARC146	Mujer																				3	3	3
3	ARC146	Mujer																				3	3	3
4	ARC146	Mujer	0	0	0	0	0	0	25	0.7	2.25321	1.7086	2.59347	1.97346	0	0	0			1	0	0	1	0	0.7	0	0			0	0			0	2	0	0	0	1	1.5	1.5	0
1	ARC147	Mujer	67	72	2.625	20	19	120	81	12.2	7.739	7.35527	7.50508	7.153	3	3	1	1	1	0	1	3	3	3	59.2	3	1	1	1	3	1	1	1	3	3	3	3	3	3	3	12	47
2	ARC147	Mujer	32	32	1.375	5	2	15	22	0.36	4.25991	3.60556	4.27686	3.56731	2	2	1	0		0	1	2	2	1	13.66	2	1	1	0					1	2	2	1	2	0	1	6	13.3
3	ARC147	Mujer	26	22	1.75	8	7	0	39	1.3	5.25322	4.59879	5.44036	4.75227	3	2	1	1	0	0	1	2	3	1	20.1	2	1	1	1	2	1	0	1	2	3	3	3	1	2	2.5	9.5	18.8
4	ARC147	Mujer	27	29	1.625	6	4	15	32	1.1	4.73573	4.16428	4.86635	4.25891	2	2	1	1	0	0	1	2	2	1	16	2	1	1	0					2	3	2	0	1	2	2.5	5.5	14.9
1	ARC149	Mujer	16	45	0.125	6	4	120									1	1	0	0	1	3	3	0										2		2	0	1				13.8
2	ARC149	Mujer	48	62	0.875	7	2	120	20	0.2	4.64661	3.9051	4.45258	3.65041	2	2	1	1	0	0	1	2	2	2	19.2	2	1	1	0					2	1	3	1	2	0	0.5	6.5	19
3	ARC149	Mujer	66	61	1.25	8	5	120	19	0.1	5.19513	4.34355	4.77282	3.85551	3	2	1	1	0	0	1	2	3	3	22.9	2	1	1	1					2	1	3	3	3	0	0.5	9.5	22.8
4	ARC149	Mujer																		0	1	3	3	3
1	ARC15	Mujer	64	72	1.25	11	12	15	21	0.48	5.85442	5.31609	5.5151	4.9561	3	3	1	1	1	0	1	3	3	3	29.18	3	1	1	1					3	2	3	3	3	0	1	10	28.7
2	ARC15	Mujer																				3	3	3
3	ARC15	Mujer	54	54	1.25	6	3		21		4.74385		4.46688		2		1	1	0	0	1	2		3			1	1	0					2	2	2	0	3		2	7	17.6
4	ARC15	Mujer	45	37	1.25	6	3	10												0	1	3	3	2										1		2	0	2				16.7
1	ARC150	Mujer	13	35	0.875	2	2	10		2.26		3.46799		3.70859		2	1	0		0	1	3	3	0	7.66	1				1	1		0	1		1	1	0	3	3	5	5.4
2	ARC150	Mujer	23	36	0.375	3	0	0		1.12		3.15247		3.20751		1	1	0		0	1	3	3	1	9.52	1				1	1		0	1		2	0	1	2	2	5	8.4
3	ARC150	Mujer	10	29	0.5	0	0	0	8	0.64	1.59561	1.82053	1.73206	1.94259	0	0	0			1	0	0	0	0	1.64	0	0							0	0	0	0	0	1	0.5	0.5	1
4	ARC150	Mujer																		1	0	3	3	3
1	ARC151	Hombre																		0	1	3	3	3
2	ARC151	Hombre																				3	3	3
3	ARC151	Hombre																				3	3	3
4	ARC151	Hombre																				3	3	3
1	ARC152	Mujer	11	33	0.5	1	3	0	28	0.16	3.53152	2.50296	3.80772	2.67785	2	0	1	0		0	1	1	1	0	3.46	1	1	1	0	1	1		0	1	2	1	2	0	0	1	4	3.3
2	ARC152	Mujer	0	2	0	0	1	0	17	0.16	2.26325	1.58398	2.60431	1.83638	0	0	1	0		1	0	0	1	0	0.16	0	0							1	1	0	1	0	0	0.5	1.5	0
3	ARC152	Mujer	5	6	0	0	0	0		0.1		1.27953		1.42449		0	0			1	0	3	3	0	0.6	0				0	0			0		0	0	0	0	0	0	0.5
4	ARC152	Mujer																		1	0	3	3	3
1	ARC153	Mujer	55	35	2	15	11	60	31	0.71	6.27132	5.5806	6.10142	5.38566	3	3	1	1	1	0	1	3	3	3	36.51	3	1	1	1					3	3	3	3	3	1	2	11	35.8
2	ARC153	Mujer	50	50	1	5	1	0	12	0.2	3.97163	3.5877	3.69336	3.27047	2	2	1	0		0	1	1	2	2	15.3	2	1	1	0	1	1		0	1	0	2	1	2	0	0	5	15.1
3	ARC153	Mujer	41	29	1.125	11	0	0	13	0.2	4.22677	3.78681	4.105	3.62809	2	2	1	0		0	1	2	2	2	26.3	3	1	1	0	1	1		0	1	0	3	0	2	0	0	5	26.1
4	ARC153	Mujer																		0	1	3	3	3
1	ARC154	Hombre				1	3	0														3	3	3												1	2
2	ARC154	Hombre	35	0	0	0	2	0	18	0.48	2.90924	2.47881	2.77278	2.28169	1	0	1	0		0	1	1	1	2	4.08	1	1	0		1	1		0	1	2	0	1	2	0	1	4	3.6
3	ARC154	Hombre	39	53	0	0	0	0	12	0.3	2.28543	2.00507	2.03859	1.69897	0	0	0			1	0	0	1	2	4.2	1	0							0	1	0	0	2	0	0.5	2.5	3.9
4	ARC154	Hombre																		1	0	3	3	3
1	ARC155	Mujer	20	56	0.5	5	1	45	7	0.1	3.17434	3.02173	3.28588	3.1099	1	1	1	0		1	0	1	1	1	12.2	2	1	0		1	1		0	1	0	2	1	1	0	0	4	12.1
2	ARC155	Mujer																				3	3	3
3	ARC155	Mujer	57	50	0.625	5	1	30	8	0.1	3.78581	3.53973	3.38683	3.1099	2	2	1	0		0	1	1	2	3	15.9	2	1	1	0	1	1		0	1	0	2	1	3	0	0	6	15.8
4	ARC155	Mujer																		0	1	3	3	3
1	ARC157	Mujer	50	62	1	6	1	30		0.6		4.01224		3.73747		2	1	0		0	1	3	3	2	17.8	2				1	1		0	1		2	1	2	1	1	6	17.2
2	ARC157	Mujer																				3	3	3
3	ARC157	Mujer																				3	3	3
4	ARC157	Mujer																		1	0	3	3	3
1	ARC158	Mujer	61	73	1.25	3	4	20	58	1.25	5.22626	4.28092	4.88204	3.86361	3	2	1	1	0	0	1	2	3	3	13.55	2	1	1	1	2	1	0	1	2	3	2	2	3	2	2.5	9.5	12.3
2	ARC158	Mujer	6	3	0	0	0	0	15	0.43	1.97964	1.64437	2.20729	1.81041	0	0	0			1	0	0	0	0	1.03	0	0			0	0			0	0	0	0	0	0	0	0	0.6
3	ARC158	Mujer	6	5	0	0	0	0	21	1.8	2.21517	2.104	2.46166	2.316	0	0	0			1	0	0	1	0	2.4	0	0							0	2	0	0	0	3	2.5	2.5	0.6
4	ARC158	Mujer																		1	0	3	3	3
1	ARC159	Mujer	7	12	0.125	0	1	0	14	0.35	2.22534	1.87947	2.45753	2.05361	0	0	1	0		1	0	0	1	0	1.15	0	0			1	1		0	1	0	0	1	0	0	0	1	0.8
2	ARC159	Mujer	0	20	0.125	0	0	0	10	0.49	1.61181	1.59898	1.90075	1.85288	0	0	0			1	0	0	0	0	0.49	0	0			0	0			0	0	0	0	0	0	0	0	0
3	ARC159	Mujer																				3	3	3
4	ARC159	Mujer																		1	0	3	3	3
1	ARC16	Mujer	55	48	0.62	0	1	0	16	0.2	2.99081	2.4055	2.55848	1.89305	1	0	1	0		0	1	1	1	3	5.9	1	1	0		1	1		0	1	1	0	1	3	0	0.5	4.5	5.7
2	ARC16	Mujer																				3	3	3
3	ARC16	Mujer																				3	3	3
4	ARC16	Mujer																				3	3	3
1	ARC160	Mujer	25	89	0.875	3	1	0	4	0.1	2.57035	2.80948	2.55798	2.79943	0	1	1	0		0	1	0	1	1	8.7	1	0			1	1		0	1	0	2	1	1	0	0	4	8.6
2	ARC160	Mujer																				3	3	3
3	ARC160	Mujer																				3	3	3
4	ARC160	Mujer																		1	0	3	3	3
1	ARC161	Mujer	15	73	0.75	0	1	5	23	0.24	2.68485	1.89056	2.83283	1.94262	1	0	1	0		0	1	1	1	0	1.84	0	1	0		1	1		0	1	2	0	1	0	0	1	2	1.6
2	ARC161	Mujer	7	12	0.875	3	1	0	19	0.2	3.40906	2.70345	3.73594	2.95999	2	1	1	0		1	0	1	1	0	7	1	1	1	0	1	1		0	1	1	2	1	0	0	0.5	3.5	6.8
3	ARC161	Mujer	11	20	0.125	2	1	0	26	0.2	3.50663	2.58146	3.78084	2.76421	2	0	1	0		1	0	1	1	0	5.3	1	1	1	0	1	1		0	1	2	1	1	0	0	1	3	5.1
4	ARC161	Mujer																		1	0	3	3	3
1	ARC162	Mujer	50	96	2	21	6	120	50	1.49	6.69052	5.90797	6.62976	5.82277	3	3	1	1	1	0	1	3	3	2	48.79	3	1	1	1					3	3	3	3	2	2	2.5	10.5	47.3
2	ARC162	Mujer	0	0	0.125	1	1	0	28	0.67	3.17254	2.53484	3.58635	2.88232	1	0	1	0		1	0	1	1	0	2.67	0	1	0		1	1		0	1	2	1	1	0	1	1.5	3.5	2
3	ARC162	Mujer																				3	3	3
4	ARC162	Mujer																				3	3	3
1	ARC163	Mujer	26	28	0.75	7	0	30	16	0.1	3.78643	3.05515	3.85623	3.05427	2	1	1	0		0	1	1	2	1	16.7	2	1	1	0	1	1		0	1	1	3	0	1	0	0.5	4.5	16.6
2	ARC163	Mujer	0	0	0.375	0	0	0	12	0.1	1.73943	1.20953	2.03859	1.42449	0	0	0			1	0	0	0	0	0.1	0	0			0	0			0	0	0	0	0	0	0	0	0
3	ARC163	Mujer																				3	3	3
4	ARC163	Mujer																				3	3	3
1	ARC164	Hombre	23	47	0.5	0	3	0	1	0.1	0.806974	2.01651	0.683772	1.95796	0	0	1	0		0	1	0	0	1	2.5	0	0			1	1		0	1	0	0	2	1	0	0	3	2.4
2	ARC164	Hombre	35	45	0.75	0	1	0	1	0.1	0.77	1.97953	0.4624	1.73249	0	0	1	0		0	1	0	0	2	3.7	1	0			1	1		0	1	0	0	1	2	0	0	3	3.6
3	ARC164	Hombre	36	48	0.5	0	2	0	1	0.1	0.89998	2.10951	0.587658	1.86006	0	0	1	0		0	1	0	0	2	3.8	1	0			1	1		0	1	0	0	1	2	0	0	3	3.7
4	ARC164	Hombre																		0	1	3	3	3
1	ARC165	Mujer	60	70	2.25	0	9		36	1.82	4.18846	3.70377	3.77634	3.24414	2	2	1	1	1	0	1	2	2	3	8.02	1	1	1	0					3	3	0	3	3	3	3	9	6.2
2	ARC165	Mujer	30			22	8	240	30	0.64	6.21943	5.51912	6.42339	5.70304	3	3	1	1	1	0	1	3	3	1	47.84	3	1	1	1					3	2	3	3	1	1	1.5	8.5	47.2
3	ARC165	Mujer	40			14	3	0	35	0.2	5.62905	4.4958	5.63457	4.42338	3	2	1	0		0	1	3	3	2	32.4	3	1	1	1					1	3	3	0	2	0	1.5	6.5	32.2
4	ARC165	Mujer																		0	1	3	3	3
1	ARC166	Mujer	37	81	1.5	11	13	25	16	0.95	5.32568	5.19136	5.35229	5.2347	3	3	1	1	1	0	1	2	3	2	26.85	3	1	1	1					3	1	3	3	2	1	1	9	25.9
2	ARC166	Mujer	61	26	1.5	21	1	10	15	0.69	5.59588	5.40431	5.28123	5.09934	3	3	1	0		0	1	3	3	3	48.89	3	1	1	1					1	0	3	1	3	1	0.5	7.5	48.2
3	ARC166	Mujer	40	36	1.625	13	0		12	0.4	4.31854	4.11851	4.21923	4.00836	2	2	1	0		0	1	2	2	2	30.5	3	1	1	0	1	1		0	1	0	3	0	2	0	0	5	30.1
4	ARC166	Mujer																		0	1	3	3	3
1	ARC167	Hombre	55	56	0.875	8	11	20	37	1.67	5.81022	5.27706	5.60343	5.05176	3	3	1	1	1	0	1	3	3	3	23.47	2	1	1	1					3	3	3	3	3	3	3	12	21.8
2	ARC167	Hombre	9	31	0.25	4	7	15	7	0.84	3.34895	3.75347	3.64078	4.08421	2	2	1	1	0	0	1	1		0	9.94	1	1	1	0					2	0	3	3	0	1	0.5	6.5	9.1
3	ARC167	Hombre	6	6	0	1	10	10	7	0.2	2.89157	2.88494	3.19218	3.17503	1	1	1	1	0	1	0	1	1	0	3	0	1	0						2	0	1	3	0	0	0	4	2.8
4	ARC167	Hombre																		0	1	3	3	3
1	ARC168	Mujer	48	39	0.25	0	4	0	12	0.53	2.97143	2.8546	2.64339	2.49486	1	1	1	0		0	1	1	1	2	5.43	1	1	0						1	0	0	2	2	1	0.5	4.5	4.9
2	ARC168	Mujer	12	7	0.625	0	2	0	54	6.79	3.35627	3.04774	3.60333	3.26171	2	1	1	1	0	0	1	1	1	0	8.19	1	1	1	0					2	3	0	1	0	3	3	4	1.4
3	ARC168	Mujer	11	12	0.375	1	2	0	16	0.3	3.05079	2.56905	3.28854	2.75055	1	0	1	0		1	0	1	1	0	3.5	1	1	0		1	1		0	1	1	1	1	0	0	0.5	2.5	3.2
4	ARC168	Mujer																		1	0	3	3	3
1	ARC169	Hombre	72	98	1.375	1	2	10	27	1.14	4.27107	3.83035	3.68411	3.19859	2	2	1	0		0	1	2	2	3	10.64	1	1	1	0	1	1		0	1	3	1	1	3	2	2.5	7.5	9.5
2	ARC169	Hombre																				3	3	3
3	ARC169	Hombre																				3	3	3
4	ARC169	Hombre																		0	1	3	3	3
1	ARC17	Mujer	89	91	2.36	20	10	120	21	0.29	6.767	6.08579	6.12268	5.41776	3	3	1	1	1	0	1	3	3	3	49.49	3	1	1	1					3	2	3	3	3	0	1	10	49.2
2	ARC17	Mujer	48	36	2.25	12	5	15	24	0.44	5.46263	4.8051	5.33388	4.64041	3	2	1	1	0	0	1	2	3	2	29.44	3	1	1	1					2	2	3	3	2	0	1	9	29
3	ARC17	Mujer	50	62	2.5	14	3	0	19	0.24	5.34141	4.68086	5.17272	4.47295	3	2	1	1	0	0	1	2	3	2	33.34	3	1	1	1					2	1	3	0	2	0	0.5	5.5	33.1
4	ARC17	Mujer	20	41	1.75	4	1	0	25		3.93321		4.10547		2		1	0		0	1	1		1			1	1	0	1	1		0	1	2	2	1	1		2	6	10
1	ARC170	Mujer	0	0	0	0	1	0		0.23		1.66981		1.93079		0	0			1	0	3	3	0	0.23	0								0		0	1	0	0	0	1	0
2	ARC170	Mujer																				3	3	3
3	ARC170	Mujer	0	0	0	0	0	0	1	0.1	0	1.20953	0.16	1.42449	0	0	0			1	0	0	0	0	0.1	0	0			0	0			0	0	0	0	0	0	0	0	0
4	ARC170	Mujer																		1	0	3	3	3
1	ARC171	Mujer	82	89	1.625	8	11	120	38	0.51	6.20688	5.27156	5.6236	4.62991	3	3	1	1	1	0	1	3	3	3	25.01	2	1	1	1					3	3	3	3	3	1	2	11	24.5
2	ARC171	Mujer	37	51	1.75	4	2	30	38	0.1	4.58029	3.24351	4.54727	3.09206	2	2	1	0		0	1	2	2	2	11.9	2	1	1	0					1	3	2	1	2	0	1.5	6.5	11.8
3	ARC171	Mujer	45	11	1.75	22	7	0	36	0.1	6.50591	5.20698	6.50598	5.12867	3	3	1	1	0	0	1	3	3	2	48.9	3	1	1	1					2	3	3	3	2	0	1.5	9.5	48.8
4	ARC171	Mujer																		0	1	3	3	3
1	ARC172	Mujer	75	65	1.5	5	4	10	26	0.5	5.14287	4.46723	4.5803	3.85295	3	2	1	1	0	0	1	2	3	3	18.2	2	1	1	1					2	2	2	0	3	0	1	6	17.7
2	ARC172	Mujer	48	60	1.375	2	0	0	36	0.74	3.97242	3.19012	3.72446	2.86394	2	1	1	0		0	1	1	2	2	9.64	1	1	1	0					1	3	1	0	2	1	2	5	8.9
3	ARC172	Mujer	24	23	0.375	0	0	0	50		3.07442		3.11749		1		1	0		0	1	1		1			1	0						1	3	0	0	1		3	4	2.4
4	ARC172	Mujer																		1	0	3	3	3
1	ARC173	Mujer	21	33	0.5	4	2	15	16	0.18	3.75079	3.14064	3.89334	3.22531	2	1	1	0		0	1	1	2	1	10.38	1	1	1	0					1	1	2	1	1	0	0.5	4.5	10.2
2	ARC173	Mujer																				3	3	3
3	ARC173	Mujer																				3	3	3
4	ARC173	Mujer																				3	3	3
1	ARC174	Mujer	18	0	0	0	2	0	25	0.1	2.90119	1.85751	3.02113	1.86006	1	0	1	0		0	1	1	1	1	2	0	1	0		1	1		0	1	2	0	1	1	0	1	3	1.9
2	ARC174	Mujer	22	22	0	0	0	0	13	0.27	2.10346	1.739	2.0991	1.6681	0	0	0			1	0	0	0	1	2.47	0	0							0	0	0	0	1	0	0	1	2.2
3	ARC174	Mujer	34	21	0.125	0	0	5	24	0.1	2.70064	1.68553	2.56261	1.42449	1	0	0			0	1	1	1	1	3.5	1	1	0						0	2	0	0	2	0	1	3	3.4
4	ARC174	Mujer																		0	1	3	3	3
1	ARC175	Hombre	44	3	1.625	14	6	0	31	0.65	5.80098	5.08255	5.75977	5.00721	3	2	1	1	0	0	1	3	3	2	33.25	3	1	1	1					2	3	3	3	2	1	2	10	32.6
2	ARC175	Hombre																				3	3	3
3	ARC175	Hombre																				3	3	3
4	ARC175	Hombre																		1	0	3	3	3
1	ARC176	Hombre	7	0	0.125	0	1	0	15	0.16	2.27364	1.68198	2.50969	1.83638	0	0	1	0		1	0	0	1	0	0.96	0	0			1	1		0	1	1	0	1	0	0	0.5	1.5	0.8
2	ARC176	Hombre	71	51	0.75	0	1	0	10	0.1	2.88581	2.48353	2.20315	1.73249	1	0	1	0		0	1	1	1	3	7.2	1	1	0		1	1		0	1	0	0	1	3	0	0	4	7.1
3	ARC176	Hombre																				3	3	3
4	ARC176	Hombre																		1	0	3	3	3
1	ARC177	Hombre	38	39	0	5	4	0	24	0.7	4.56884	4.0528	4.51978	3.96688	2	2	1	0		0	1	2	2	2	14.6	2	1	1	0					1	3	3	0	2	1	2	7	13.9
2	ARC177	Hombre	12	0	0	0	1	0	1	0.1	0.448	1.65753	0.4624	1.73249	0	0	1	0		1	0	0	0	0	1.3	0	0			1	1		0	1	0	0	1	0	0	0	1	1.2
3	ARC177	Hombre	0	0	0	0	0	0		0.5		1.60503		1.85954		0	0			1	0	3	3	0	0.5	0				0	0			0		0	0	0	0	0	0	0
4	ARC177	Hombre																		1	0	3	3	3
1	ARC178	Hombre	23	16	0.625	1	3	0									1	0		0	1	3	3	1										1		1	2	1				4.4
2	ARC178	Hombre	20	0	0	0	0	0									0			1	0	3	3	1						0	0			0		0	0	1				2
3	ARC178	Hombre	35	35	0	0	0	0	7	0.3	1.85214	1.94907	1.63111	1.69897	0	0	0			1	0	0	0	2	3.8	1	0			0	0			0	0	0	0	2	0	0	2	3.5
4	ARC178	Hombre																		1	0	3	3	3
1	ARC179	Hombre	38	42	0.625	0	0	10	16	1.78	2.47281	2.54819	2.25608	2.31181	0	0	1	0		0	1	0	1	2	5.68	1	0			1	1		0	1	2	0	0	2	3	2.5	4.5	3.9
2	ARC179	Hombre	49	48	0.75	0	1	0	8	0.2	2.42161	2.3215	2.03446	1.89305	0	0	1	0		0	1	0	1	2	5.1	1	0			1	1		0	1	0	0	1	2	0	0	3	4.9
3	ARC179	Hombre	9	2	0.5	0	0	5	6	0.6	1.38023	1.78653	1.51457	1.92058	0	0	0			1	0	0	0	0	1.5	0	0			0	0			0	0	0	0	0	1	0.5	0.5	0.9
4	ARC179	Hombre																		1	0	3	3	3
1	ARC18	Hombre	26	19	0.375	0	3	15	9	0.72	2.38703	2.56646	2.34487	2.51671	0	0	1	0		0	1	0	1	1	3.42	1	0							1	0	0	2	1	1	0.5	3.5	2.7
2	ARC18	Hombre	10	8	0	1	1	0	9	0.55	2.51806	2.61385	2.7283	2.81523	0	1	1	0		1	0	0	1	0	3.65	1	0			1	1		0	1	0	1	1	0	1	0.5	2.5	3.1
3	ARC18	Hombre	17	10	0	0	3	0	11	0.7	2.4015	2.43157	2.49658	2.50693	0	0	1	0		1	0	0	1	1	2.5	0	0							1	1	0	2	1	1	1	4	1.8
4	ARC18	Hombre	32	34	0.125	0	9	10	12	0.66	3.02743	2.97813	2.94579	2.87715	1	1	1	1	0	0	1	1	1	1	4.06	1	1	0						2	1	0	3	2	1	1	6	3.4
1	ARC180	Mujer	48	29	0.125	1	1	30	7	0.1	2.87414	2.72153	2.53831	2.34849	1	1	1	0		0	1	1	1	2	7	1	1	0		1	1		0	1	0	1	1	2	0	0	4	6.9
2	ARC180	Mujer	23	23	0	0	0	0	9	0.1	1.86006	1.53153	1.8211	1.42449	0	0	0			1	0	0	0	1	2.4	0	0			0	0			0	0	0	0	1	0	0	1	2.3
3	ARC180	Mujer	0	0	0	0	0	0	7	0.1	1.36214	1.20953	1.63111	1.42449	0	0	0			1	0	0	0	0	0.1	0	0			0	0			0	0	0	0	0	0	0	0	0
4	ARC180	Mujer																		1	0	3	3	3
1	ARC181	Mujer	52	72	1.625	3	4	60	103	3.23	5.50226	4.47995	5.3162	4.22114	3	2	1	1	0	0	1	3	3	3	14.63	2	1	1	1					2	3	2	2	3	3	3	10	11.4
2	ARC181	Mujer	35	33	0.875	0	0	0	28	1.5	2.82254	2.44813	2.67915	2.24795	1	0	1	0		0	1	1	1	2	5.1	1	1	0						1	2	0	0	2	2	2	4	3.6
3	ARC181	Mujer	30	40	1.25	0	0	7	25		2.67321		2.59347		1		0			0	1	1		1			1	0						0	2	0	0	1		2	3	3
4	ARC181	Mujer																		1	0	3	3	3
1	ARC182	Mujer	80	80	2.25	20	22	30	86		8.05576		7.65062		3		1	1	1	0	1	3	3	3			1	1	1	3	1	1	1	3	3	3	3	3		3	12	48.3
2	ARC182	Mujer	32	35	0	6	22	90	42	4.01	5.7494	5.43079	5.88551	5.57507	3	3	1	1	1	0	1	3	3	1	19.51	2	1	1	1	3	1	1	1	3	3	2	3	2	3	3	10	15.5
3	ARC182	Mujer	20	21	0	16	18	120	37	3.2	6.23558	5.92668	6.59203	6.30535	3	3	1	1	1	0	1	3	3	1	37.5	3	1	1	1	3	1	1	1	3	3	3	3	1	3	3	10	34.3
4	ARC182	Mujer																				3	3	3
1	ARC183	Mujer	18	22	0.5	0	0	0	23	0.14	2.44685	1.52717	2.53043	1.49669	0	0	0			1	0	0	1	1	1.94	0	0							0	2	0	0	1	0	1	2	1.8
2	ARC183	Mujer	21	20	0.75	0	3	0	25	0.13	3.03219	2.03882	3.11724	2.0133	1	0	1	0		0	1	1	1	1	2.33	0	1	0		1	1		0	1	2	0	2	1	0	1	4	2.2
3	ARC183	Mujer																				3	3	3
4	ARC183	Mujer																				3	3	3
1	ARC184	Mujer	23	21	1	0	0	0	17	0.96	2.30525	2.13191	2.30191	2.0849	0	0	0			0	1	0	1	1	3.26	0	0							0	1	0	0	1	1	1	2	2.3
2	ARC184	Mujer	0	0	1.25	0	0	0	18	0.6	2.02326	1.66053	2.34512	1.92058	0	0	0			1	0	0	0	0	0.6	0	0							0	1	0	0	0	1	1	1	0
3	ARC184	Mujer	38	48	1.625	0	0	0	13	0.6	2.32746	2.19253	2.0991	1.92058	0	0	1	0		0	1	0	1	2	4.4	1	0							1	0	0	0	2	1	0.5	2.5	3.8
4	ARC184	Mujer																		0	1	3	3	3
1	ARC185	Mujer	63	52	0.75	3	5	120	26		4.75872		4.34685		2		1	1	0	0	1	2		3			1	1	0					2	2	2	3	3		2	10	12.5
2	ARC185	Mujer	55	47	1	2	9	120	31	6.8	4.80575	4.88624	4.51861	4.62186	2	2	1	1	1	0	1	2	3	3	16.6	2	1	1	0					3	3	1	3	3	3	3	10	9.8
3	ARC185	Mujer	0	0	0	0	2	0	27	2.6	2.70307	2.54248	3.07931	2.89073	1	0	1	0		1	0	1	1	0	2.6	0	1	0		1	1		0	1	2	0	1	0	3	2.5	3.5	0
4	ARC185	Mujer																		0	1	3	3	3
1	ARC186	Mujer	44	32	0.875	9	3	5	17	0.11	4.76422	4.00807	4.64008	3.82528	2	2	1	0		0	1	2	2	2	22.61	2	1	1	0					1	1	3	0	2	0	0.5	5.5	22.5
2	ARC186	Mujer																				3	3	3
3	ARC186	Mujer	48	51	0.75	1	1	15	57	5.7	4.34214	3.93376	4.12375	3.68194	2	2	1	1	0	0	1	2	2	2	12.7	2	1	1	0					2	3	1	1	2	3	3	7	7
4	ARC186	Mujer																				3	3	3
1	ARC187	Mujer	36	24	1	12	2	5	23	0.18	5.03472	4.17054	5.05318	4.12719	2	2	1	0		0	1	2	3	2	27.88	3	1	1	0					1	2	3	1	2	0	1	7	27.7
2	ARC187	Mujer	32	38	0.375	3	2	10	27	0.2	4.12101	3.16943	4.12686	3.08757	2	1	1	0		0	1	2	2	1	9.5	1	1	1	0	1	1		0	1	2	2	1	2	0	1	6	9.3
3	ARC187	Mujer	26	23	0.5	0	0	5	14	0.1	2.21134	1.57353	2.15513	1.42449	0	0	0			1	0	0	1	1	2.7	0	0			0	0			0	0	0	0	1	0	0	1	2.6
4	ARC187	Mujer																		0	1	3	3	3
1	ARC188	Hombre	41	46	0.875	0	5	0		0.3		2.65916		2.38768		1	1	0		0	1	3	3	2	4.6	1								1		0	3	2	0	0	5	4.3
2	ARC188	Hombre	50	20	1.25	0	3	0	17	0.3	3.16822	2.64404	2.82568	2.23244	1	1	1	0		0	1	1	1	2	5.4	1	1	0						1	2	0	2	2	0	1	5	5.1
3	ARC188	Hombre	50	0	0.75	0	2	0	16	0.5	3.03679	2.70101	2.68374	2.29511	1	1	1	0		0	1	1	1	2	5.6	1	1	0		1	1		0	1	2	0	1	2	0	1	4	5.1
4	ARC188	Hombre																		0	1	3	3	3
1	ARC189	Hombre	13	12	0	0	2	5	10	0.18	2.18979	1.90864	2.32841	1.99331	0	0	1	0		1	0	0	0	0	1.58	0	0			1	1		0	1	0	0	1	0	0	0	1	1.4
2	ARC189	Hombre	87	80	1.875	28	3	10	16		6.60703		5.98015		3		1	1	0	0	1	3	3	3			1	1	1					2	2	3	0	3		2	8	64.9
3	ARC189	Hombre																				3	3	3
4	ARC189	Hombre																				3	3	3
1	ARC19	Mujer	57	58	0.875	2	0	0	12	0.3	3.32939	3.04903	2.89391	2.57013	2	1	1	0		0	1	1	1	3	10.1	1	1	1	0	1	1		0	1	0	1	0	3	0	0	4	9.8
2	ARC19	Mujer	53	62	0.75	5	2	0	11	0.6	4.0687	4.05071	3.75284	3.73358	2	2	1	0		0	1	1	2	3	16	2	1	1	0					1	0	2	1	3	1	0.5	6.5	15.4
3	ARC19	Mujer	60	56	1.25	5	2	0	8	0.1	3.94379	3.69771	3.51209	3.23748	2	2	1	0		0	1	1	2	3	16.3	2	1	1	0					1	0	2	1	3	0	0	6	16.2
4	ARC19	Mujer	30	30	1	6	2	0	7		3.54983		3.54022		2		1	0		0	1	1		1			1	1	0					1	0	2	1	1		0	4	15.1
1	ARC190	Mujer	26	8	0	8	11	30	20	1.36	4.97359	4.80174	5.13835	4.97552	2	2	1	1	1	0	1	2	3	1	20.26	2	1	1	0					3	1	3	3	1	2	1.5	8.5	18.9
2	ARC190	Mujer	12	12	0.125	0	12	0	10	0.2	2.74976	2.49345	2.9483	2.65199	1	0	1	1	1	1	0	1	1	0	1.6	0	1	0						3	0	0	3	0	0	0	3	1.4
3	ARC190	Mujer	7	2	0.375	1	7	30	12	0.5	3.13825	3.00384	3.44346	3.29043	1	1	1	1	0	1	0	1	1	0	3.3	0	1	0						2	0	1	3	0	0	0	4	2.8
4	ARC190	Mujer																				3	3	3
1	ARC191	Mujer	42	53	1.5	13	5	90		0.8		4.98421		4.92983		2	1	1	0	0	1	3	3	2	31.2	3								2		3	3	2	1	1	9	30.4
2	ARC191	Mujer	55	56	1	0	0	30	24	0.4	2.99464	2.3094	2.56261	1.78734	1	0	1	0		0	1	1	1	3	5.9	1	1	0						1	2	0	0	3	0	1	4	5.5
3	ARC191	Mujer																		0	1	3	3	3
4	ARC191	Mujer																		0	1	3	3	3
1	ARC192	Mujer	47	59	1.25	10	1	90									1	1	0	0	1	3	3	2										2		3	1	2				24.8
2	ARC192	Mujer	80	100	1.375	11	1	0	12	0.4	4.99674	4.79671	4.34688	4.13838	2	2	1	1	0	0	1	2	3	3	30.5	3	1	1	0					2	0	3	1	3	0	0	7	30.1
3	ARC192	Mujer	61	95	1	4	2	10	19	0.5	4.43109	3.97501	4.02325	3.52711	2	2	1	0		0	1	2	2	3	14.7	2	1	1	0					1	1	2	1	3	0	0.5	6.5	14.2
4	ARC192	Mujer																		0	1	3	3	3
1	ARC193	Mujer	39	34	1.625	14	4	45									1	1	0	0	1	3	3	2										2		3	0	2				32.1
2	ARC193	Mujer	19	17	0.375	2	0	0		0.8		2.80896		2.89126		1	1	0		1	0	3	3	1	6.7	1				1	1		0	1		1	0	1	1	1	3	5.9
3	ARC193	Mujer	13	9	0.125	1	2	0	26	0.4	3.41865	2.67738	3.65558	2.83892	2	1	1	0		1	0	1	1	0	3.8	1	1	1	0	1	1		0	1	2	1	1	0	0	1	3	3.4
4	ARC193	Mujer																		1	0	3	3	3
1	ARC194	Mujer	42	36	0.875	4	4	30	32		4.69402		4.5945		2		1	1	0	0	1	2		2			1	1	0					2	3	2	2	2		3	9	12.4
2	ARC194	Mujer	33	34	1	5	3	10	20	0.2	4.29619	3.55467	4.30092	3.49594	2	2	1	0		0	1	2	2	1	13.6	2	1	1	0					1	1	2	0	2	0	0.5	4.5	13.4
3	ARC194	Mujer	65	59	0.5	0	1	0									1	0		0	1	3	3	3										1		0	1	3				6.5
4	ARC194	Mujer																		1	0	3	3	3
1	ARC195	Mujer	30	72	0.5	2	2	30	33	4.2	4.05549	3.92197	4.08633	3.94617	2	2	1	1	0	0	1	1	2	1	11.3	2	1	1	0	2	1	0	1	2	3	1	1	1	3	3	6	7.1
2	ARC195	Mujer	72	37	1	1	3	0	12	1	3.79241	3.87622	3.16716	3.24904	2	2	1	0		0	1	1	2	3	10.4	1	1	1	0					1	0	1	2	3	1	0.5	6.5	9.4
3	ARC195	Mujer																				3	3	3
4	ARC195	Mujer																		0	1	3	3	3
1	ARC196	Mujer	5	15	0.125	2	4	0	6	0.1	2.67619	2.63149	2.97469	2.91164	1	1	1	0		0	1	1	1	0	4.8	1	1	0		1	1		0	1	0	1	2	0	0	0	3	4.7
2	ARC196	Mujer	12	52	0	0	0	5	9	0.1	1.70606	1.37753	1.8211	1.42449	0	0	0			1	0	0	0	0	1.3	0	0			0	0			0	0	0	0	0	0	0	0	1.2
3	ARC196	Mujer	37	73	1.125	6	4	0	16	0.1	4.39053	3.65925	4.34233	3.54937	2	2	1	1	0	0	1	2	2	2	15.9	2	1	1	0					2	1	2	0	2	0	0.5	4.5	15.8
4	ARC196	Mujer																		1	0	3	3	3
1	ARC197	Mujer	57	52	1	14	5	120	42	1.16	6.1358	5.39156	5.92482	5.14691	3	3	1	1	0	0	1	3	3	3	35.06	3	1	1	1	2	1	0	1	2	3	3	3	3	2	2.5	11.5	33.9
2	ARC197	Mujer	11	44	0.625	2	0	5	16	0.2	2.88677	2.30146	3.11139	2.45621	1	0	1	0		0	1	1	1	0	5.3	1	1	0		1	1		0	1	1	1	0	0	0	0.5	1.5	5.1
3	ARC197	Mujer																		0	1	3	3	3
4	ARC197	Mujer																		1	0	3	3	3
1	ARC198	Mujer	22	24	0.375	5	1	45	15	0.1	3.73583	3.04973	3.86206	3.1099	2	1	1	0		0	1	1	2	1	12.4	2	1	1	0	1	1		0	1	0	2	1	1	0	0	4	12.3
2	ARC198	Mujer	19	0	0.25	0	1	0	11	0.1	2.22453	1.75553	2.27521	1.73249	0	0	1	0		1	0	0	1	1	2	0	0			1	1		0	1	0	0	1	1	0	0	2	1.9
3	ARC198	Mujer																		1	0	3	3	3
4	ARC198	Mujer																				3	3	3
1	ARC199	Mujer	51	86	1.375	10	0	60	15	0.12	4.38051	3.72872	4.11983	3.41019	2	2	1	0		0	1	2	2	3	25.22	2	1	1	0					1	0	3	0	3	0	0	6	25.1
2	ARC199	Mujer																				3	3	3
3	ARC199	Mujer																				3	3	3
4	ARC199	Mujer																				3	3	3
1	ARC20	Mujer	48	83	2.125	25	5	20	13	0.35	5.89356	5.59957	5.79929	5.51432	3	3	1	1	0	0	1	3	3	2	55.35	3	1	1	1					2	0	3	3	2	0	0	8	55
2	ARC20	Mujer	38	40	1	6	0	10	20	0.33	4.00073	3.38882	3.90622	3.2365	2	2	1	0		0	1	1	2	2	16.23	2	1	1	0	1	1		0	1	1	2	0	2	0	0.5	4.5	15.9
3	ARC20	Mujer	20	35	0.875	1	0	0	17	0.36	2.82325	2.34938	2.90671	2.37032	1	0	1	0		1	0	1	1	1	4.46	1	1	0						1	1	1	0	1	0	0.5	2.5	4.1
4	ARC20	Mujer	25	0	0.25	0	0	10	19		2.41111		2.386		0		0			1	0	0		1			0			0	0			0	1	0	0	1		1	2	2.5
1	ARC200	Hombre	36	36	1	5	1	30	8	1.1	3.49181	3.89076	3.38683	3.81944	2	2	1	0		0	1	1		2	14.9	2	1	1	0	1	1		0	1	0	3	1	2	2	1	7	13.8
2	ARC200	Hombre																				3	3	3
3	ARC200	Hombre																				3	3	3
4	ARC200	Hombre																				3	3	3
1	ARC201	Mujer	47	46	0	0	0	0	22	0.1	2.82173	1.86753	2.49683	1.42449	1	0	0			0	1	1	1	2	4.8	1	1	0		0	0			0	2	0	0	2	0	1	3	4.7
2	ARC201	Mujer	19	13	1.125	0	1	0	20	0.1	2.64301	1.75553	2.72717	1.73249	1	0	1	0		1	0	1	1	1	2	0	1	0						1	1	0	1	1	0	0.5	2.5	1.9
3	ARC201	Mujer																		1	0	3	3	3
4	ARC201	Mujer																		0	1	3	3	3
1	ARC202	Hombre	37	44	0.5	6	1	35	13	0.4	3.96518	3.70911	3.88295	3.60422	2	2	1	0		0	1	1	2	2	16.2	2	1	1	0	1	1		0	1	1	3	1	2	0	0.5	6.5	15.8
2	ARC202	Hombre	53	31	0.75	10	2	75									1	1	0	0	1	3	3	3										2		3	1	3				25.4
3	ARC202	Hombre																				3	3	3
4	ARC202	Hombre																				3	3	3
1	ARC203	Mujer	13	0	0.125	0	2	0	9	0.1	2.11604	1.78751	2.24876	1.86006	0	0	1	0		1	0	0	0	0	1.4	0	0			1	1		0	1	0	0	1	0	0	0	1	1.3
2	ARC203	Mujer	9	8	0	0	0	0	13	0.1	1.92146	1.33553	2.0991	1.42449	0	0	0			1	0	0	0	0	1	0	0			0	0			0	0	0	0	0	0	0	0	0.9
3	ARC203	Mujer																		1	0	3	3	3
4	ARC203	Mujer																				3	3	3
1	ARC204	Mujer	32	47	0.875	7	4	10	16	0.3	4.43043	3.94869	4.46103	3.94476	2	2	1	1	0	0	1	2	2	1	17.6	2	1	1	0					2	1	3	0	2	0	0.5	5.5	17.3
2	ARC204	Mujer	58	60	0.875	7	2	5	31	0.7	5.09339	4.3982	4.7839	4.03882	2	2	1	0		0	1	2	3	3	20.6	2	1	1	0					1	3	3	1	3	1	2	9	19.9
3	ARC204	Mujer																		0	1	3	3	3
4	ARC204	Mujer																		0	1	3	3	3
1	ARC205	Mujer	70	60	1.25	6	5	15		0.9		4.76674		4.25942		2	1	1	0	0	1	3	3	3	20.1	2								2		2	3	3	1	1	9	19.2
2	ARC205	Mujer	54	51	1.125	6	0	0	8	0.2	3.58332	3.48321	3.21351	3.09394	2	2	1	0		0	1	1	1	3	17.7	2	1	1	0	1	1		0	1	0	2	0	3	0	0	5	17.5
3	ARC205	Mujer																		0	1	3	3	3
4	ARC205	Mujer																				3	3	3
1	ARC206	Mujer	72	68	1.875	2	2	30	26	0.7	4.47661	3.90454	3.9061	3.28019	2	2	1	0		0	1	2	2	3	12.1	2	1	1	0					1	2	1	1	3	1	1.5	6.5	11.4
2	ARC206	Mujer	48	49	1.125	3	4	30	21	0.9	4.33311	3.99088	4.114	3.74477	2	2	1	1	0	0	1	2	2	2	11.9	2	1	1	0					2	2	2	2	2	1	1.5	7.5	11
3	ARC206	Mujer																		0	1	3	3	3
4	ARC206	Mujer																		0	1	3	3	3
1	ARC207	Mujer	44	61	2.5	26	2	30	34	0.9	6.33588	5.65636	6.33747	5.6384	3	3	1	1	0	0	1	3	3	2	57.4	3	1	1	1					2	3	3	1	2	1	2	8	56.5
2	ARC207	Mujer																				3	3	3
3	ARC207	Mujer																				3	3	3
4	ARC207	Mujer																				3	3	3
1	ARC208	Mujer	38	36	1.5	2	4	30	86	3.9	5.002	4.17196	4.9876	4.09795	2	2	1	1	0	0	1	2	3	2	11.9	2	1	1	0					2	3	1	2	2	3	3	8	8
2	ARC208	Mujer	4	1	0.25	0	1	0	52	0.2	3.10187	1.6915	3.44954	1.89305	1	0	1	0		1	0	1	1	0	0.6	0	1	0						1	3	0	1	0	0	1.5	2.5	0.4
3	ARC208	Mujer																		0	1	3	3	3
4	ARC208	Mujer																				3	3	3
1	ARC209	Mujer	16	11	0.75	3	2	10		0.2		2.94543		3.08757		1	1	0		0	1	3	3	0	7.8	1				1	1		0	1		2	1	1	0	0	4	7.6
2	ARC209	Mujer	18	17	0.75	3	4	5	31	0.5	4.18574	3.38698	4.40844	3.54248	2	2	1	0		0	1	2	2	1	8.4	1	1	1	0					1	3	2	2	1	0	1.5	6.5	7.9
3	ARC209	Mujer																		0	1	3	3	3
4	ARC209	Mujer																				3	3	3
1	ARC210	Mujer	75	75	1.75	6	6	60	30		5.48841		4.95348		3		1	1	0	0	1	2	3	3			1	1	1					2	2	2	3	3		2	10	19.7
2	ARC210	Mujer	25	0	0	0	1	0	12	0.5	2.36943	2.23503	2.34099	2.16754	0	0	1	0		1	0	0	1	1	3	0	0							1	0	0	1	1	0	0	2	2.5
3	ARC210	Mujer																		1	0	3	3	3
4	ARC210	Mujer																				3	3	3
1	ARC211	Mujer	25	35	0.25	5	0	15		0.1		2.81173		2.8019		1	1	0		0	1	3	3	1	12.7	2								1		2	0	1	0	0	3	12.6
2	ARC211	Mujer	23	37	0.25	4	1	5	6	0.1	2.97623	2.93153	3.02657	2.96449	1	1	1	0		0	1	1	1	1	10.5	1	1	0		1	1		0	1	0	2	1	1	0	0	4	10.4
3	ARC211	Mujer																		1	0	3	3	3
4	ARC211	Mujer																				3	3	3
1	ARC212	Mujer	52	67	1.375	1	1	10	20	0.1	3.66501	2.77753	3.33197	2.34849	2	1	1	0		0	1	1	1	3	7.4	1	1	1	0	1	1		0	1	1	1	1	3	0	0.5	5.5	7.3
2	ARC212	Mujer																				3	3	3
3	ARC212	Mujer																				3	3	3
4	ARC212	Mujer																		0	1	3	3	3
1	ARC213	Mujer	49	50	1.75	5	5	0	12	0.2	4.30373	3.9198	4.06715	3.65118	2	2	1	1	0	0	1	2	2	2	15.3	2	1	1	0					2	0	2	3	2	0	0	7	15.1
2	ARC213	Mujer	34	7	0.875	1	0	0		0.1		2.24553		2.04049		0	1	0		0	1	3	3	1	5.5	1								1		1	0	2	0	0	3	5.4
3	ARC213	Mujer																		1	0	3	3	3
4	ARC213	Mujer																				3	3	3
1	ARC214	Mujer	45	59	1.375	0	2	30	29	0.1	3.38309	2.23551	3.13333	1.86006	2	0	1	0		0	1	1	1	2	4.7	1	1	1	0	1	1		0	1	2	0	1	2	0	1	4	4.6
2	ARC214	Mujer	57	74	0.875	3	0	0	30	0.5	4.14879	3.37298	3.77885	2.92648	2	2	1	0		0	1	2	2	3	12.3	2	1	1	0	1	1		0	1	2	2	0	3	0	1	6	11.8
3	ARC214	Mujer																		0	1	3	3	3
4	ARC214	Mujer																				3	3	3
1	ARC215	Hombre	50	49	0.75	3	4	120	59	6.6	5.08422	4.70364	4.89496	4.498	2	2	1	1	0	0	1	2	3	2	17.8	2	1	1	0					2	3	2	2	2	3	3	9	11.2
2	ARC215	Hombre	4	7	0	0	1	0	11	0.2	2.01453	1.6915	2.27521	1.89305	0	0	1	0		1	0	0	0	0	0.6	0	0							1	1	0	1	0	0	0.5	1.5	0.4
3	ARC215	Hombre																		1	0	3	3	3
4	ARC215	Hombre																				3	3	3
1	ARC216	Hombre	31	45	0.5	5	5	30	8	1.2	3.76791	4.19568	3.76062	4.23185	2	2	1	1	0	0	1	1	2	1	14.5	2	1	1	0					2	0	3	3	2	2	1	9	13.3
2	ARC216	Hombre																				3	3	3
3	ARC216	Hombre																				3	3	3
4	ARC216	Hombre																				3	3	3
1	ARC217	Hombre	6	5	0.5	2	9	0												0	1	3	3	0										2		2	3	0				4.8
2	ARC217	Hombre	3	4	0	0	5	0	22	1	2.83183	2.49134	3.17302	2.78828	1	0	1	0		0	1	1	1	0	1.4	0	1	0						1	3	0	3	0	1	2	5	0.4
3	ARC217	Hombre																		0	1	3	3	3
4	ARC217	Hombre																				3	3	3
1	ARC218	Hombre	30	24	0.125	0	4	15	13	1	2.77546	2.80324	2.7039	2.71557	1	1	1	0		0	1	1	1	1	4.1	1	1	0		1	1		0	1	1	0	2	1	1	1	4	3.1
2	ARC218	Hombre																				3	3	3
3	ARC218	Hombre																				3	3	3
4	ARC218	Hombre																				3	3	3
1	ARC219	Mujer	92	93	1.625	25	21	240	57	2.2	8.20126	7.4599	7.62632	6.88309	3	3	1	1	1	0	1	3	3	3	61.7	3	1	1	1	3	1	1	1	3	3	3	3	3	3	3	12	59.5
2	ARC219	Mujer																				3	3	3
3	ARC219	Mujer																		0	1	3	3	3
4	ARC219	Mujer																				3	3	3
1	ARC22	Mujer	41	33	1.875	22	5	10	30	1.97	6.20757	5.87758	6.24426	5.92794	3	3	1	1	0	0	1	3	3	2	50.37	3	1	1	1	2	1	0	1	2	2	3	3	2	3	2.5	10.5	48.4
2	ARC22	Mujer																				3	3	3
3	ARC22	Mujer																				3	3	3
4	ARC22	Mujer																				3	3	3
1	ARC220	Mujer	56	46	2.125	7	14	30		11.5		5.98458		5.81463		3	1	1	1	0	1	3	3	3	31.4	3				3	1	1	1	3		3	3	3	3	3	12	19.9
2	ARC220	Mujer																		1	0	3	3	3
3	ARC220	Mujer																		0	1	3	3	3
4	ARC220	Mujer																				3	3	3
1	ARC221	Mujer	45	10	0.25	5	4	30	20	0.5	4.53921	4.04723	4.38195	3.85295	2	2	1	0		0	1	2	2	2	15.2	2	1	1	0					1	1	2	0	2	0	0.5	4.5	14.7
2	ARC221	Mujer																				3	3	3
3	ARC221	Mujer																				3	3	3
4	ARC221	Mujer																				3	3	3
1	ARC222	Mujer	12	12	0.125	5	4	30	15	0.1	3.87583	3.18973	4.16446	3.4179	2	1	1	0		0	1	1	2	0	11.5	2	1	1	0					1	0	2	0	0	0	0	2	11.4
2	ARC222	Mujer	16	27	0	0	0	0	18		2.24726		2.34512		0		0			1	0	0		0			0			0	0			0	1	0	0	1		1	2	1.6
3	ARC222	Mujer																				3	3	3
4	ARC222	Mujer																				3	3	3
1	ARC223	Mujer	0	0	0	0	0	0	27	0.5	2.30709	1.60503	2.65165	1.85954	0	0	0			1	0	0	1	0	0.5	0	0			0	0			0	2	0	0	0	0	1	1	0
2	ARC223	Mujer																				3	3	3
3	ARC223	Mujer																				3	3	3
4	ARC223	Mujer																		1	0	3	3	3
1	ARC224	Mujer	32	33	0.75	1	13	0	33	1	4.46511	3.8408	4.49848	3.82608	2	2	1	1	0	0	1	2	2	1	6.4	1	1	1	0					2	3	1	3	2	1	2	8	5.4
2	ARC224	Mujer	2	5	0	0	3	0	11	0.1	2.1915	1.72251	2.49658	1.95796	0	0	1	0		1	0	0	0	0	0.4	0	0			1	1		0	1	0	0	2	0	0	0	2	0.3
3	ARC224	Mujer																		0	1	3	3	3
4	ARC224	Mujer																				3	3	3
1	ARC225	Mujer	52	25	1.125	6	4	0	24	0.7	4.88435	4.36831	4.64886	4.09834	2	2	1	1	0	0	1	2	3	3	18.1	2	1	1	0					2	2	2	0	3	1	1.5	6.5	17.4
2	ARC225	Mujer																		0	1	3	3	3
3	ARC225	Mujer																		0	1	3	3	3
4	ARC225	Mujer																				3	3	3
1	ARC226	Mujer	50	75	0.5	1	1		26	0.5	3.82067	3.14503	3.53032	2.78354	2	1	1	0		0	1	1	2	2	7.6	1	1	1	0	1	1		0	1	2	1	1	2	0	1	5	7.1
2	ARC226	Mujer																				3	3	3
3	ARC226	Mujer																		0	1	3	3	3
4	ARC226	Mujer																				3	3	3
1	ARC227	Mujer	25	19	2.375	7	12	60	51	1	5.55385	4.62481	5.78015	4.79629	3	2	1	1	1	0	1	3	3	1	17.7	2	1	1	1					3	3	3	3	1	1	2	9	16.7
2	ARC227	Mujer																		0	1	3	3	3
3	ARC227	Mujer																				3	3	3
4	ARC227	Mujer																				3	3	3
1	ARC228	Hombre	0	27	0	0	0	0	6	0.1	1.25423	1.20953	1.51457	1.42449	0	0	0			1	0	0	0	0	0.1	0	0			0	0			0	0	0	0	0	0	0	0	0
2	ARC228	Hombre																		1	0	3	3	3
3	ARC228	Hombre																		1	0	3	3	3
4	ARC228	Hombre																				3	3	3
1	ARC229	Mujer	30	20	1.75	6	7	45	55	0.9	5.33766	4.32146	5.47107	4.3856	3	2	1	1	0	0	1	2	3	1	16.1	2	1	1	1					2	3	2	3	1	1	2	8	15.2
2	ARC229	Mujer																				3	3	3
3	ARC229	Mujer																		0	1	3	3	3
4	ARC229	Mujer																				3	3	3
1	ARC230	Hombre	23	21	0.625	1	4	60	42	8.5	4.05837	4.00557	4.19528	4.14592	2	2	1	1	0	0	1	1	2	1	13	2	1	1	0					2	3	1	2	1	3	3	7	4.5
2	ARC230	Hombre																		1	0	3	3	3
3	ARC230	Hombre																		0	1	3	3	3
4	ARC230	Hombre																				3	3	3
1	ARC231	Mujer	36	21	1.125	3	3	0	75	4.8	4.98116	4.31998	4.99534	4.29158	2	2	1	1	0	0	1	2	3	2	14.6	2	1	1	0					2	3	2	2	2	3	3	9	9.8
2	ARC231	Mujer																		0	1	3	3	3
3	ARC231	Mujer																				3	3	3
4	ARC231	Mujer																				3	3	3
1	ARC232	Mujer	30	7	0.75	3	7	15	30	0.3	4.5116	3.58982	4.57892	3.58081	2	2	1	1	0	0	1	2	2	1	9.5	1	1	1	0					2	2	2	3	1	0	1	7	9.2
2	ARC232	Mujer																		0	1	3	3	3
3	ARC232	Mujer																		1	0	3	3	3
4	ARC232	Mujer																				3	3	3
1	ARC233	Mujer	40	44	0.875	5	0	0	23	0.7	4.00704	3.5208	3.88281	3.35088	2	2	1	0		0	1	1	2	2	14.7	2	1	1	0	1	1		0	1	2	2	0	2	1	1.5	5.5	14
2	ARC233	Mujer																		0	1	3	3	3
3	ARC233	Mujer																		0	1	3	3	3
4	ARC233	Mujer																				3	3	3
1	ARC234	Mujer	35	70	0.375	2	2	30	24	0.6	3.90258	3.33847	3.84558	3.22731	2	2	1	0		0	1	1	2	2	8.3	1	1	1	0	1	1		0	1	2	1	1	2	1	1.5	5.5	7.7
2	ARC234	Mujer																		0	1	3	3	3
3	ARC234	Mujer																		0	1	3	3	3
4	ARC234	Mujer																				3	3	3
1	ARC235	Mujer	51	49	1.125	3	2	0	14	0.5	3.92727	3.68496	3.63033	3.36206	2	2	1	0		0	1	1	2	3	11.7	2	1	1	0					1	0	2	1	3	0	0	6	11.2
2	ARC235	Mujer																		0	1	3	3	3
3	ARC235	Mujer																				3	3	3
4	ARC235	Mujer																				3	3	3
1	ARC236	Mujer	50	85	1.75	6	10	30	91	4.3	6.11475	5.27946	6.00793	5.13141	3	3	1	1	1	0	1	3	3	2	21.6	2	1	1	1	3	1	1	1	3	3	2	3	2	3	3	10	17.3
2	ARC236	Mujer																		0	1	3	3	3
3	ARC236	Mujer																		0	1	3	3	3
4	ARC236	Mujer																				3	3	3
1	ARC237	Mujer	4	5	0	0	0	0	23	0.2	2.25085	1.4115	2.53043	1.58505	0	0	0			1	0	0	1	0	0.6	0	0			0	0			0	2	0	0	0	0	1	1	0.4
2	ARC237	Mujer																		1	0	3	3	3
3	ARC237	Mujer																		1	0	3	3	3
4	ARC237	Mujer																				3	3	3
1	ARC238	Mujer	11	12	0	0	2	0	27	1	2.85707	2.37322	3.07931	2.53514	1	0	1	0		1	0	1	1	0	2.1	0	1	0		1	1		0	1	2	0	1	0	1	1.5	2.5	1.1
2	ARC238	Mujer																		1	0	3	3	3
3	ARC238	Mujer																		1	0	3	3	3
4	ARC238	Mujer																				3	3	3
1	ARC239	Hombre	65	60	1.75	14	9	120	15	6.6	5.74096	6.31902	5.37744	6.04392	3	3	1	1	1	0	1	3	3	3	41.4	3	1	1	1					3	1	3	3	3	3	2	11	34.8
2	ARC239	Hombre																				3	3	3
3	ARC239	Hombre																		1	0	3	3	3
4	ARC239	Hombre																				3	3	3
1	ARC24	Mujer	82	89	2.75	18	14	120	64	5.68	7.48276	6.99206	7.00154	6.52246	3	3	1	1	1	0	1	3	3	3	50.18	3	1	1	1	3	1	1	1	3	3	3	3	3	3	3	12	44.5
2	ARC24	Mujer	25	35	0.125	1	2	0	23	0.26	3.50083	2.72712	3.56289	2.70883	2	1	1	0		0	1	1	1	1	4.86	1	1	1	0	1	1		0	1	2	1	1	1	0	1	4	4.6
3	ARC24	Mujer	12	21	0.125	0	0	0	22	0.33	2.33173	1.6531	2.49683	1.72761	0	0	0			1	0	0	1	0	1.53	0	0							0	2	0	0	0	0	1	1	1.2
4	ARC24	Mujer	24	33	0.875	4	6	60	49		4.86613		5.05254		2		1	1	0	0	1	2	3	1			1	1	0					2	3	2	3	1		3	9	10.6
1	ARC240	Mujer	32	58	2.125	8	13	60	75	1.4	6.06372	4.97637	6.22497	5.07521	3	2	1	1	1	0	1	3	3	1	20.8	2	1	1	1					3	3	3	3	2	2	2.5	10.5	19.4
2	ARC240	Mujer																				3	3	3
3	ARC240	Mujer																		0	1	3	3	3
4	ARC240	Mujer																				3	3	3
1	ARC241	Mujer	15	30	0.25	0	3	0	23	0.5	2.88982	2.30001	3.05421	2.39301	1	0	1	0		0	1	1	1	0	2	0	1	0		1	1		0	1	2	0	2	0	0	1	3	1.5
2	ARC241	Mujer																				3	3	3
3	ARC241	Mujer																				3	3	3
4	ARC241	Mujer																				3	3	3
1	ARC242	Mujer	100	50	2.125	28	4	30	24	0.3	7.14788	6.38231	6.36771	5.57454	3	3	1	1	0	0	1	3	3	3	66.5	3	1	1	1					2	2	3	0	3	0	1	7	66.2
2	ARC242	Mujer																		0	1	3	3	3
3	ARC242	Mujer																		0	1	3	3	3
4	ARC242	Mujer																				3	3	3
1	ARC243	Mujer	16	22	1.25	5	5	15	28		4.43484		4.70771		2		1	1	0	0	1	2		0			1	1	0					2	2	2	3	1		2	8	11.8
2	ARC243	Mujer																				3	3	3
3	ARC243	Mujer																				3	3	3
4	ARC243	Mujer																				3	3	3
1	ARC244	Mujer	10	16	0	4	4	37	20	0.8	3.91701	3.571	4.23917	3.8681	2	2	1	0		0	1	1	2	0	10	1	1	1	0					1	1	2	2	0	1	1	5	9.2
2	ARC244	Mujer																		1	0	3	3	3
3	ARC244	Mujer																		1	0	3	3	3
4	ARC244	Mujer																				3	3	3
1	ARC245	Mujer	27	58	1.125	6	4	0	17	0.5	4.29296	3.91475	4.38816	3.98442	2	2	1	1	0	0	1	2	2	1	15.4	2	1	1	0					2	1	2	0	1	0	0.5	3.5	14.9
2	ARC245	Mujer																		0	1	3	3	3
3	ARC245	Mujer																		0	1	3	3	3
4	ARC245	Mujer																				3	3	3
1	ARC246	Mujer	10	15	0.875	6	8	60	61	1.1	5.18129	4.15824	5.60459	4.51406	3	2	1	1	0	0	1	2	3	0	14.3	2	1	1	1					2	3	2	3	0	2	2.5	7.5	13.2
2	ARC246	Mujer																		1	0	3	3	3
3	ARC246	Mujer																		1	0	3	3	3
4	ARC246	Mujer																				3	3	3
1	ARC247	Mujer	20	13	1.375	4	7	0	14	0.1	3.98815	3.35034	4.1648	3.47138	2	2	1	1	0	0	1	1	2	1	10.3	1	1	1	0					2	0	2	3	1	0	0	6	10.2
2	ARC247	Mujer																		0	1	3	3	3
3	ARC247	Mujer																				3	3	3
4	ARC247	Mujer																				3	3	3
1	ARC26	Mujer	8	20	0	1	1	0	24	0.69	3.17664	2.65607	3.46981	2.89248	1	1	1	0		1	0	1	1	0	3.59	1	1	0		1	1		0	1	2	1	1	0	1	1.5	3.5	2.9
2	ARC26	Mujer	0	0	0	0	0	0	16	0.14	1.94081	1.27517	2.25608	1.49669	0	0	0			1	0	0	0	0	0.14	0	0			0	0			0	1	0	0	0	0	0.5	0.5	0
3	ARC26	Mujer	0	0	0	0	1	0	20	0.49	2.37701	1.87898	2.72717	2.16088	0	0	1	0		1	0	0	1	0	0.49	0	0							1	1	0	1	0	0	0.5	1.5	0
4	ARC26	Mujer	0	0	0	0	0	0	12	0.2	1.73943	1.3555	2.03859	1.58505	0	0	0			1	0	0	0	0	0.2	0	0			0	0			0	0	0	0	0	0	0	0	0
1	ARC27	Mujer	43	41	1.25	9	0	45	10	0.1	3.89381	3.49153	3.71515	3.27249	2	2	1	0		0	1	1	2	2	22.5	2	1	1	0	1	1		0	1	0	3	0	2	0	0	5	22.4
2	ARC27	Mujer																				3	3	3
3	ARC27	Mujer	34	70	0.25	12	0	30	13	0.1	4.21136	3.62543	4.19419	3.55837	2	2	1	0		0	1	2	2	1	27.5	3	1	1	0	1	1		0	1	0	3	0	2	0	0	5	27.4
4	ARC27	Mujer	34	75	0.75	6	1	60									1	0		0	1	3	3	1						1	1		0	1		2	1	2				15.4
1	ARC28	Mujer	30	26	0.5	2	6	0	100	5.2	5.12144	4.28712	5.23755	4.34783	3	2	1	1	1	0	1	2	3	1	12.4	2	1	1	1					3	3	1	3	1	3	3	8	7.2
2	ARC28	Mujer																				3	3	3
3	ARC28	Mujer	25	0	0.5	0	1	0	41	3	3.2295	2.82624	3.26986	2.81786	2	1	1	0		1	0	1	1	1	5.6	1	1	1	0					1	3	0	1	1	3	3	5	2.6
4	ARC28	Mujer	50	50	1.875	0	3	0		1.31		3.0976		2.73136		1	1	0		0	1	3	3	2	6.41	1								1		0	2	2	2	2	6	5.1
1	ARC30	Hombre	42	48	1.25	12	9	30	49	2	6.09217	5.42392	6.1045	5.41352	3	3	1	1	1	0	1	3	3	2	30.4	3	1	1	1					3	3	3	3	2	3	3	11	28.4
2	ARC30	Hombre	60	55	0.125	2	2	0	24	0.9	4.25258	3.81687	3.84558	3.36856	2	2	1	0		0	1	2	2	3	11	1	1	1	0	1	1		0	1	3	2	1	3	1	2	8	10.1
3	ARC30	Hombre	52	69	0.75	2	1	10	40	1.3	4.38218	3.71002	4.10651	3.37422	2	2	1	0		0	1	2	2	3	10.6	1	1	1	0	1	1		0	1	3	2	1	3	2	2.5	8.5	9.3
4	ARC30	Hombre	25	50	0.5	0	0	0	21	0.4	2.48117	1.8894	2.46166	1.78734	0	0	0			0	1	0	1	1	3	0	0							0	3	0	0	1	0	1.5	2.5	2.6
1	ARC31	Mujer	43	44	0	0	1	0	6	0.1	2.13623	2.09153	1.81697	1.73249	0	0	1	0		0	1	0	0	2	4.5	1	0			1	1		0	1	0	0	1	2	0	0	3	4.4
2	ARC31	Mujer	50	51	0	2	5	0	15	0.5	4.01369	3.72309	3.73879	3.4194	2	2	1	1	0	0	1	1	2	2	9.7	1	1	1	0					2	0	1	3	2	0	0	6	9.2
3	ARC31	Mujer	10	5	0.5	1	4	0	27	1.18	3.56709	3.1378	3.86125	3.39158	2	1	1	0		0	1	1	1	0	4.38	1	1	1	0					1	2	1	2	0	2	2	5	3.2
4	ARC31	Mujer	15	4	1.375	0	3	0	54	11.5	3.48726	3.36627	3.69944	3.56589	2	2	1	1	0	0	1	1	1	0	13.1	2	1	1	0	2	1	0	1	2	3	0	2	0	3	3	5	1.6
1	ARC33	Mujer	34	60	0.875	13	4	30	6	0.1	4.30934	4.26464	4.30001	4.26151	2	2	1	1	0	0	1	2	2	1	29.6	3	1	1	0					2	0	3	0	2	0	0	5	29.5
2	ARC33	Mujer																				3	3	3
3	ARC33	Mujer	50	75		0	0		11	0.11	2.37853	1.9271	1.97281	1.44381	0	0	1	0		0	1	0	1	2	5.11	1	0							1	0	0	0	2	0	0	2	5
4	ARC33	Mujer																				3	3	3
1	ARC34	Mujer	65	63	1	14	6	30	15	1.87	5.58682	5.72421	5.21097	5.38963	3	3	1	1	0	0	1	3	3	3	36.57	3	1	1	1					2	0	3	3	3	3	1.5	10.5	34.7
2	ARC34	Mujer	49	49	1.625	14	3	0	18		5.28956		5.13185		3		1	1	0	0	1	2	3	2			1	1	1					2	1	3	0	2		1	6	33.1
3	ARC34	Mujer	17	17	0.625	7	2	10	15	0.81	4.01124	3.87058	4.23509	4.08984	2	2	1	0		0	1	1	2	1	16.61	2	1	1	0	1	1		0	1	0	3	1	1	1	0.5	5.5	15.8
4	ARC34	Mujer	15	12	0.875	5	0	0	8	0.52	2.91781	3.07904	3.08443	3.24994	1	1	1	0		0	1	1	1	0	12.12	2	1	0		1	1		0	1	0	2	0	0	1	0.5	2.5	11.6
1	ARC35	Mujer	10	18	0.375	0	0	0	0	1.2		2.02338		2.16572		0	1	0		1	0	3	3	0	2.2	0				1	1		0	1	0	0	0	0	2	1	1	1
2	ARC35	Mujer	0	0	0.375	1	1	0	19	0.5	2.90111	2.44503	3.2932	2.78354	1	0	1	0		1	0	1	1	0	2.5	0	1	0		1	1		0	1	1	1	1	0	0	0.5	2.5	2
3	ARC35	Mujer	4	0	0.125	0	1	0	15	0.7	2.23164	2.0446	2.50969	2.28146	0	0	1	0		1	0	0	1	0	1.2	0	0							1	0	0	1	0	1	0.5	1.5	0.5
4	ARC35	Mujer	0	0	0	0	0	0	10	0.1	1.61181	1.20953	1.90075	1.42449	0	0	0			1	0	0	0	0	0.1	0	0			0	0			0	0	0	0	0	0	0	0	0
1	ARC36	Hombre	39	26	0.75	0	2	5	14	1.13	2.78932	2.80544	2.58279	2.57938	1	1	1	0		0	1	1	1	2	5.13	1	1	0		1	1		0	1	1	0	1	2	2	1.5	4.5	4
2	ARC36	Hombre	40	18	0	0	0	5	13	0.73	2.35546	2.28185	2.0991	1.98804	0	0	0			1	0	0	1	2	4.73	1	0							0	1	0	0	2	1	1	3	4
3	ARC36	Hombre	8	3	0	0	0	0	12	0.7	1.85143	1.8206	2.03859	1.97346	0	0	0			1	0	0	0	0	1.5	0	0			0	0			0	1	0	0	0	1	1	1	0.8
4	ARC36	Hombre	10	7	0	0	0	0	8	0.54	1.59561	1.76827	1.73206	1.88509	0	0	0			1	0	0	0	0	1.54	0	0			0	0			0	0	0	0	0	1	0.5	0.5	1
1	ARC37	Mujer	58	43	0.625	0	0	0	8	0.2	2.26761	2.1675	1.73206	1.58505	0	0	0			0	1	0	1	3	6	1	0							0	0	0	0	3	0	0	3	5.8
2	ARC37	Mujer																				3	3	3
3	ARC37	Mujer	30	30	0.625	1	0	15	4	0.2	1.95041	2.3355	1.81284	2.20105	0	0	0			0	1	0		1	5.3	1	0							0	0	1	0	1	0	0	2	5.1
4	ARC37	Mujer	23	30	0.375	0	0	30	12		2.06143		2.03859		0		0			1	0	0		1			0							0	0	0	0	1		0	1	2.3
1	ARC38	Mujer	16	28	1	16	0	120	24	1.21	4.68864	4.35014	4.98181	4.63275	2	2	1	0		0	1	2	2	0	34.91	3	1	1	0					1	2	3	0	1	2	2	6	33.7
2	ARC38	Mujer	39	73	1.125	5	1	5	24	1.1	4.30284	3.93276	4.21738	3.81944	2	2	1	0		0	1	2	2	2	15.1	2	1	1	0	1	1		0	1	2	2	1	2	2	2	7	14
3	ARC38	Mujer	45	75	1	5	1		22		4.32593		4.1516		2		1	0		0	1	2		2			1	1	0	1	1		0	1	2	2	1	2		2	7	14.6
4	ARC38	Mujer	51	76	0.75	5	0	15	21	1.5	4.09736	3.92433	3.81403	3.62536	2	2	1	0		0	1	1	2	3	16.7	2	1	1	0	1	1		0	1	2	2	0	3	2	2	7	15.2
1	ARC39	Mujer	52	69	2	0	3	60	14	0.22	3.06031	2.59171	2.6789	2.14408	1	0	1	0		0	1	1	1	3	5.52	1	1	0						1	0	0	2	3	0	0	5	5.3
2	ARC39	Mujer	60	52	1.75	5	0	10	13	0.1	3.88766	3.30173	3.45148	2.8019	2	2	1	0		0	1	1	2	3	16.2	2	1	1	0	1	1		0	1	0	2	0	3	0	0	5	16.1
3	ARC39	Mujer	75	54	1.5	2	0	0	12	0.1	3.58139	3.05149	2.89391	2.29564	2	1	1	0		0	1	1	1	3	11.6	2	1	1	0					1	0	1	0	3	0	0	4	11.5
4	ARC39	Mujer	58	58	2	3	1	30									1	0		0	1	3	3	3										1		2	1	3				11.9
1	ARC40	Mujer	35	10	0	0	0	0	37	0.68	3.01764	2.18948	2.88985	1.96343	1	0	0			0	1	1	1	2	4.28	1	1	0						0	3	0	0	2	1	2	4	3.6
2	ARC40	Mujer	40	70	0.75	0	0	0	25	0.45	2.81321	2.13371	2.59347	1.82508	1	0	1	0		0	1	1	1	2	4.45	1	1	0						1	2	0	0	2	0	1	3	4
3	ARC40	Mujer	0	0	0	0	1	0	35	0.7	2.76874	1.9886	3.15024	2.28146	1	0	1	0		1	0	1	1	0	0.7	0	1	0						1	3	0	1	0	1	2	3	0
4	ARC40	Mujer	25	5	0.25	0	0	0	34	0.54	2.81845	1.97827	2.82593	1.88509	1	0	0			1	0	1	1	1	3.04	0	1	0						0	3	0	0	1	1	2	3	2.5
1	ARC41	Mujer	15	0	0	0	0	5	15	0.37	2.10564	1.72712	2.20729	1.76283	0	0	0			1	0	0	0	0	1.87	0	0			0	0			0	0	0	0	0	0	0	0	1.5
2	ARC41	Mujer	7	7	0	0	0	0	1	0.1	0.098	1.30753	0.16	1.42449	0	0	0			1	0	0	0	0	0.8	0	0			0	0			0	0	0	0	0	0	0	0	0.7
3	ARC41	Mujer	4	19	0	0	0	0	6	0.1	1.31023	1.26553	1.51457	1.42449	0	0	0			1	0	0	0	0	0.5	0	0			0	0			0	0	0	0	0	0	0	0	0.4
4	ARC41	Mujer	0	0	0	0	0	0	7	0.14	1.36214	1.27517	1.63111	1.49669	0	0	0			1	0	0	0	0	0.14	0	0			0	0			0	0	0	0	0	0	0	0	0
1	ARC42	Hombre	31	39	0.375	0	3	0	22	0.99	3.0827	2.73893	3.0206	2.62942	1	1	1	0		0	1	1	1	1	4.19	1	1	0		1	1		0	1	3	0	2	2	1	2	6	3.2
2	ARC42	Hombre																				3	3	3
3	ARC42	Hombre	27	20	0.25	0	3		22		3.0267		3.0206		1		1	0		0	1	1		1			1	0		1	1		0	1	3	0	2	1		3	6	2.8
4	ARC42	Hombre	25	0	0.125	0	4	0		0.84		2.67666		2.65332		1	1	0		0	1	3	3	1	3.44	1				1	1		0	1		0	2	1	1	1	4	2.6
1	ARC45	Mujer	76	97	2.1	13	14	45	17	0.85	6.11402	5.90124	5.61402	5.41496	3	3	1	1	1	0	1	3	3	3	34.75	3	1	1	1					3	1	3	3	3	1	1	10	33.9
2	ARC45	Mujer																				3	3	3
3	ARC45	Mujer	32	43	1.375	7	3	10	8	0.16	3.8702	3.71858	3.85598	3.69164	2	2	1	0		0	1	1	2	1	17.56	2	1	1	0					1	0	3	0	2	0	0	5	17.4
4	ARC45	Mujer	14	12	0.875	1	0	5	14	0.21	2.60334	2.1233	2.75993	2.21404	1	0	1	0		1	0	1	1	0	3.61	1	1	0						1	0	1	0	0	0	0	1	3.4
1	ARC47	Hombre	42	47	0.25	0	0	0	8	0.48	2.04361	2.18083	1.73206	1.84611	0	0	0			1	0	0	0	2	4.68	1	0							0	0	0	0	2	0	0	2	4.2
2	ARC47	Hombre																				3	3	3
3	ARC47	Hombre	27	0	0.625	0	0	0	17	0.34	2.36125	1.87138	2.30191	1.73672	0	0	0			1	0	0	1	1	3.04	0	0			0	0			0	2	0	0	1	0	1	2	2.7
4	ARC47	Hombre	13	49	0.75	0	0	0	17	0.34	2.16525	1.67538	2.30191	1.73672	0	0	0			1	0	0	0	0	1.64	0	0			0	0			0	2	0	0	0	0	1	1	1.3
1	ARC48	Mujer	74	62	1.875	14	7	120	19	0.26	5.93325	5.29327	5.44903	4.777	3	3	1	1	0	0	1	3	3	3	35.96	3	1	1	1					2	1	3	3	3	0	0.5	9.5	35.7
2	ARC48	Mujer	45	50	1.875	13	2	60	14	0.15	4.89243	4.33495	4.76342	4.16945	2	2	1	1	0	0	1	2	3	2	30.85	3	1	1	0					2	0	3	1	2	0	0	6	30.7
3	ARC48	Mujer	40	69	1.5	7	4	15	17	0.19	4.58487	3.94492	4.50686	3.81741	2	2	1	1	0	0	1	2	2	2	18.39	2	1	1	0					2	1	3	0	2	0	0.5	5.5	18.2
4	ARC48	Mujer	50	37	1.375	5	3	5									1	0		0	1	3	3	2						1	1		0	1		2	0	2				15.1
1	ARC49	Mujer																		0	1	3	3	3
2	ARC49	Mujer																				3	3	3
3	ARC49	Mujer																				3	3	3
4	ARC49	Mujer																				3	3	3
1	ARC50	Hombre	39	27	0.75	0	2	0	22	0.6	3.10571	2.60251	2.92449	2.35616	1	1	1	0		0	1	1	1	2	4.6	1	1	0		1	1		0	1	3	0	1	2	1	2	5	4
2	ARC50	Hombre																				3	3	3
3	ARC50	Hombre	35	14	0.875	0	2	15	35	1.36	3.37472	2.81115	3.2755	2.64726	2	1	1	0		0	1	1	1	2	5.06	1	1	1	0	1	1		0	1	3	0	1	2	2	2.5	5.5	3.7
4	ARC50	Hombre	25	23	1	1	1	0	11	0.35	2.86853	2.69147	2.88001	2.66961	1	1	1	0		0	1	1	1	1	4.95	1	1	0		1	1		0	1	1	1	1	1	0	0.5	3.5	4.6
1	ARC51	Mujer	75	85	0.5	11	12	120	27	0.73	6.18434	5.59911	5.70509	5.09802	3	3	1	1	1	0	1	3	3	3	30.53	3	1	1	1					3	2	3	3	3	1	1.5	10.5	29.8
2	ARC51	Mujer																				3	3	3
3	ARC51	Mujer	44	56	0.75	1	4	15	8	0.13	3.19161	2.99585	2.94166	2.71183	1	1	1	0		0	1	1	1	2	6.63	1	1	0						1	0	1	2	2	0	0	5	6.5
4	ARC51	Mujer	65	50	0.875	2	0	0	20	0.23	3.79897	3.09177	3.28009	2.49395	2	1	1	0		0	1	1	2	3	10.73	1	1	1	0	1	1		0	1	1	1	0	3	0	0.5	4.5	10.5
1	ARC53	Mujer	85	65	2.75	26	19	75	70	5.7	8.23989	7.6877	7.77388	7.24147	3	3	1	1	1	0	1	3	3	3	66.5	3	1	1	1	3	1	1	1	3	3	3	3	3	3	3	12	60.8
2	ARC53	Mujer	49	31	0.875	3	1	0	22	0.68	4.09968	3.63543	3.84677	3.33838	2	2	1	0		0	1	1	2	2	11.68	2	1	1	0	1	1		0	1	2	2	1	2	1	1.5	6.5	11
3	ARC53	Mujer	29	31	0.5	0	0	0	22	0.5	2.56973	2.01103	2.49683	1.85954	0	0	0			0	1	0	1	1	3.4	1	0							0	2	0	0	1	0	1	2	2.9
4	ARC53	Mujer	20	20	0.875	1	0	0	23	0.3	3.03485	2.29907	3.13523	2.31497	1	0	0			1	0	1	1	1	4.3	1	1	0						0	2	1	0	1	0	1	3	4
1	ARC54	Hombre	18	19	0	0	8	5	24	1.4	3.2686	2.97886	3.41793	3.09354	2	1	1	1	0	0	1	1	1	1	3.4	1	1	1	0					2	3	0	3	1	2	2.5	6.5	2
2	ARC54	Hombre	50	25	0	0	9	0	10	0.77	3.15181	3.2788	2.80795	2.93068	1	2	1	1	0	0	1	1	1	2	5.97	1	1	0						2	0	0	3	2	1	0.5	5.5	5.2
3	ARC54	Hombre	9	8	0	0	8	0	12	0.93	2.65739	2.71753	2.89391	2.94468	1	1	1	1	0	1	0	1	1	0	2.03	0	1	0						2	1	0	3	0	1	1	4	1.1
4	ARC54	Hombre	2	2	0	1	1	10	8	0.3	2.32361	2.32707	2.63926	2.62297	0	0	1	0		1	0	0	1	0	2.5	0	0			1	1		0	1	0	1	1	0	0	0	2	2.2
1	ARC55	Mujer	18	19	0	0	12	120	12	0.1	2.96138	2.43148	3.08613	2.49143	1	0	1	1	0	1	0	1	1	1	2.2	0	1	0						2	0	0	3	1	0	0	4	2.1
2	ARC55	Mujer																				3	3	3
3	ARC55	Mujer	10	10	0	0	0		8		1.59561		1.73206		0		0			1	0	0		0			0			0	0			0	0	0	0	0		0	0	1.2
4	ARC55	Mujer	0	0	0	0	0	0	8	0.1	1.45561	1.20953	1.73206	1.42449	0	0	0			1	0	0	0	0	0.1	0	0			0	0			0	0	0	0	0	0	0	0	0
1	ARC56	Mujer	12	70	1	28	3	0	31	0.23	6.02001	5.00603	6.48017	5.41583	3	2	1	0		0	1	3	3	0	57.53	3	1	1	1					1	3	3	0	0	0	1.5	4.5	57.3
2	ARC56	Mujer																				3	3	3
3	ARC56	Mujer																				3	3	3
4	ARC56	Mujer																				3	3	3
1	ARC57	Mujer	20	12	0.75	2	0	0	17	0.47	3.05521	2.65853	3.15723	2.71038	1	1	1	0		0	1	1	1	1	6.57	1	1	0		1	1		0	1	1	1	0	1	0	0.5	2.5	6.1
2	ARC57	Mujer																				3	3	3
3	ARC57	Mujer	20	15	0.675	1	0		5		1.96661		1.98154		0		1	0		1	0	0		1			0							1	0	1	0	1		0	2	4.1
4	ARC57	Mujer	20	27	0.5	0	0	0	5		1.40661		1.37674		0		0			1	0	0		1			0			0	0			0	0	0	0	1		0	1	2
1	ARC58	Mujer	64	35	1.625	15	6	0	41	1.82	6.35023	5.7745	6.05057	5.46035	3	3	1	1	0	0	1	3	3	3	38.42	3	1	1	1					2	3	3	3	3	3	3	12	36.6
2	ARC58	Mujer	60	60	2	14	3	60	61	1.2	6.29791	5.30368	6.05455	5.00405	3	3	1	1	0	0	1	3	3	3	35.4	3	1	1	1	2	1	0	1	2	3	3	0	3	2	2.5	8.5	34.2
3	ARC58	Mujer	67	36	1.375	6	2	60		0.15		3.99556		3.45731		2	1	0		0	1	3	3	3	18.95	2								1		2	1	3	0	0	6	18.8
4	ARC58	Mujer	55	65	1.75	1	2	0	54	0.57	4.51827	3.37074	4.20813	2.95481	2	2	1	0		0	1	2	2	3	8.17	1	1	1	0					1	3	1	1	3	1	2	7	7.6
1	ARC59	Mujer	6	3	0	0	2	0	13	0.1	2.27544	1.68951	2.52676	1.86006	0	0	1	0		1	0	0	1	0	0.8	0	0			1	1		0	1	0	0	1	0	0	0	1	0.7
2	ARC59	Mujer	24	0	0.125	0	0	0	14	0.1	2.18334	1.54553	2.15513	1.42449	0	0	0			1	0	0	0	1	2.5	0	0			0	0			0	0	0	0	1	0	0	1	2.4
3	ARC59	Mujer	0	0	0	0	0	0	30	0.83	2.38084	1.76281	2.73131	2.03309	0	0	0			1	0	0	1	0	0.83	0	0			0	0			0	2	0	0	0	1	1.5	1.5	0
4	ARC59	Mujer	19	16	0.625	0	0	10	20		2.36301		2.42477		0		0			1	0	0		1			0							0	1	0	0	1		1	2	1.9
1	ARC61	Hombre	16	16	0	0	1	0	8	0.12	1.95961	1.74784	2.03446	1.77023	0	0	1	0		1	0	0	0	0	1.72	0	0							1	0	0	1	1	0	0	2	1.6
2	ARC61	Hombre	35	22	0	0	0	0	11	0.24	2.16853	1.89056	1.97281	1.63462	0	0	0			1	0	0	0	2	3.74	1	0			0	0			0	1	0	0	2	0	0.5	2.5	3.5
3	ARC61	Hombre	9	6	0	0	0	0	8	0.39	1.58161	1.65812	1.73206	1.77934	0	0	0			1	0	0	0	0	1.29	0	0			0	0			0	0	0	0	0	0	0	0	0.9
4	ARC61	Hombre	21	21	0	0	1	60	9		2.11206		2.1235		0		1	0		0	1	0		1			0							1	0	0	1	1		0	2	2.2
1	ARC62	Mujer	28	22	0.625	4	0	60	24	0.45	3.73664	3.08571	3.77221	3.05708	2	1	1	0		0	1	1	2	1	11.25	2	1	1	0					1	2	2	0	1	0	1	4	10.8
2	ARC62	Mujer																				3	3	3
3	ARC62	Mujer	11	17	1	2	1	30	29	0.41	3.58307	2.77249	3.86339	2.97433	2	1	1	0		0	1	1	1	0	5.51	1	1	1	0	1	1		0	1	2	1	1	0	0	1	3	5.1
4	ARC62	Mujer																				3	3	3
1	ARC64	Mujer	67	70	0.75	2	0	15	10	0.53	3.34177	3.35256	2.75607	2.75001	2	2	1	0		0	1	1	1	3	11.23	2	1	1	0	1	1		0	1	0	1	0	3	1	0.5	4.5	10.7
2	ARC64	Mujer	45	45	0.625	0	0	0	16	0.26	2.57081	2.05114	2.25608	1.65725	0	0	0			0	1	0	1	2	4.76	1	0							0	1	0	0	2	0	0.5	2.5	4.5
3	ARC64	Mujer	48	36	0.75	0	0	30	10	0.3	2.28381	2.13107	1.90075	1.69897	0	0	0			0	1	0	1	2	5.1	1	0							0	0	0	0	2	0	0	2	4.8
4	ARC64	Mujer	53	81	1.25	3	1	0									1	0		0	1	3	3	3						1	1		0	1		2	1	3				11.3
1	ARC65	Hombre	75	72	1.65	4	4	0	22	1.28	4.89373	4.63488	4.31123	4.03737	2	2	1	1	0	0	1	2	3	3	16.98	2	1	1	0					2	3	3	2	3	2	2.5	10.5	15.7
2	ARC65	Hombre	80	80	2.125	8	4	5	34	1.41	5.73237	5.20121	5.14136	4.58333	3	3	1	1	0	0	1	3	3	3	25.71	2	1	1	1					2	3	3	0	3	2	2.5	8.5	24.3
3	ARC65	Hombre	62	70	1.875	4	3	10	10	0.16	4.08478	3.77696	3.63413	3.29385	2	2	1	1	0	0	1	1	2	3	14.46	2	1	1	0					2	0	3	2	3	0	0	8	14.3
4	ARC65	Hombre	56	57	1.5	2	0	5	10	0.24	3.18777	2.97652	2.75607	2.50577	1	1	1	0		0	1	1	1	3	9.94	1	1	0		1	1		0	1	0	2	0	3	0	0	5	9.7
1	ARC66	Mujer	40	40	1.125	1	0	0	0	0.12		2.36384		2.07823		0	1	0		0	1	3	3	2	6.12	1								1	0	1	0	2	0	0	3	6
2	ARC66	Mujer	29	25	0	0	0	0	5	0.1	1.53261	1.61553	1.37674	1.42449	0	0	0			1	0	0	0	1	3	0	0			0	0			0	0	0	0	1	0	0	1	2.9
3	ARC66	Mujer	13	12	0	0	0	0	7	0.1	1.54414	1.39153	1.63111	1.42449	0	0	0			1	0	0	0	0	1.4	0	0			0	0			0	0	0	0	0	0	0	0	1.3
4	ARC66	Mujer	0	19	0	0	0	0	8	0.15	1.45561	1.28986	1.73206	1.51285	0	0	0			1	0	0	0	0	0.15	0	0			0	0			0	0	0	0	0	0	0	0	0
1	ARC69	Mujer	52	51	1	3	4	120	33	1.86	4.7055	4.28914	4.4557	4.01125	2	2	1	1	0	0	1	2	2	3	13.26	2	1	1	0	2	1	0	1	2	3	2	2	3	3	3	10	11.4
2	ARC69	Mujer																				3	3	3
3	ARC69	Mujer																				3	3	3
4	ARC69	Mujer	65	70	2	3	5	60	55		5.31118		4.91328		3		1	1	0	0	1	2	3	3			1	1	1	2	1	0	1	2	3	2	3	3		3	11	12.7
1	ARC71	Mujer	44	70	1.25	9	3	45	49	0.6	5.50525	4.4415	5.44039	4.30205	3	2	1	1	0	0	1	3	3	2	23.2	2	1	1	1					2	3	3	0	2	1	2	7	22.6
2	ARC71	Mujer																				3	3	3
3	ARC71	Mujer	34	48	0.625	5	1	45	20	0.1	4.10521	3.21773	4.07955	3.1099	2	2	1	0		0	1	2	2	1	13.7	2	1	1	0	1	1		0	1	1	2	1	2	0	0.5	5.5	13.6
4	ARC71	Mujer	43	44	0.625	3	0	45	22	0.39	3.73568	3.10407	3.54437	2.84628	2	1	1	0		0	1	1	2	2	10.79	1	1	1	0	1	1		0	1	2	2	0	2	0	1	5	10.4
1	ARC72	Mujer	40	70	1.5	6	5	30	17	0.1	4.54106	3.76735	4.45955	3.62208	2	2	1	1	0	0	1	2	2	2	16.3	2	1	1	0					2	1	2	3	2	0	0.5	7.5	16.2
2	ARC72	Mujer	18	12	1.375	17	0	5	18	0.15	4.5842	3.8508	4.83878	4.05268	2	2	1	0		0	1	2	2	1	36.05	3	1	1	0	1	1		0	1	1	3	0	1	0	0.5	4.5	35.9
3	ARC72	Mujer	22	31	1.5	6	2	5	27	0.34	4.38278	3.56907	4.56076	3.68118	2	2	1	0		0	1	2	2	1	14.74	2	1	1	0	1	1		0	1	2	2	1	1	0	1	5	14.4
4	ARC72	Mujer	32	25	1.75	15	2	3	12	0.21	4.75229	4.38016	4.80863	4.41937	2	2	1	0		0	1	2	2	1	33.51	3	1	1	0					1	0	3	1	2	0	0	6	33.3
1	ARC74	Hombre	45	50	0	3	2	0	18	1.03	4.01919	3.82886	3.82032	3.61274	2	2	1	0		0	1	1	2	2	11.63	2	1	1	0	1	1		0	1	2	2	1	2	2	2	7	10.6
2	ARC74	Hombre	54	32	0.125	2	1	0	1	0.37	1.82796	3.34508	1.31772	2.94199	0	2	1	0		0	1	0		3	9.87	1	0			1	1		0	1	0	2	1	3	0	0	6	9.5
3	ARC74	Hombre	60	61	0.5	7	4	15	15	1.6	4.77726	4.86158	4.41224	4.51774	2	2	1	1	0	0	1	2		3	21.8	2	1	1	0					2	1	3	0	3	3	2	8	20.2
4	ARC74	Hombre	20	40	0.25	1	2	5	21	0.9	3.36715	3.02491	3.49412	3.1134	2	1	1	0		0	1	1	1	1	5	1	1	1	0	1	1		0	1	3	1	1	1	1	2	5	4.1
1	ARC75	Mujer	50	55		7	9	180	28	2.07	5.35416	5.08945	5.1865	4.9224	3	2	1	1	1	0	1	2	3	2	21.27	2	1	1	1					3	2	3	3	2	3	2.5	10.5	19.2
2	ARC75	Mujer																				3	3	3
3	ARC75	Mujer																				3	3	3
4	ARC75	Mujer																				3	3	3
1	ARC77	Mujer	57	69	0.875	5	1	0	1	0.1	2.3302	3.53973	1.81477	3.1099	0	2	1	0		0	1	0	1	3	15.9	2	0			1	1		0	1	0	2	1	3	0	0	6	15.8
2	ARC77	Mujer	53	58	1.375	6	3	30												0	1	3	3	3										1		2	0	3				17.5
3	ARC77	Mujer	44	47	1	2	0	10	7	0.1	2.7701	2.61749	2.48642	2.29564	1	1	1	0		0	1	1	1	2	8.6	1	1	0		1	1		0	1	0	1	0	2	0	0	3	8.5
4	ARC77	Mujer	46	44	0.75	0	0	5	2	0.1	1.1292	1.85353	0.684019	1.42449	0	0	0			0	1	0	0	2	4.7	1	0							0	0	0	0	2	0	0	2	4.6
1	ARC78	Mujer	51	78	2	27	3	45	18	0.27	6.13208	5.53982	6.01153	5.4024	3	3	1	1	0	0	1	3	3	3	59.47	3	1	1	1					2	1	3	0	3	0	0.5	6.5	59.2
2	ARC78	Mujer	45	75	1.5	12	9	30	16	0.73	5.35071	5.13175	5.25837	5.04592	3	3	1	1	0	0	1	2	3	2	29.53	3	1	1	1					2	1	3	3	2	1	1	9	28.8
3	ARC78	Mujer	26	29	1.375	5	1	15	18	0.38	3.91946	3.4209	3.99989	3.45659	2	2	1	0		0	1	1	2	1	13.18	2	1	1	0	1	1		0	1	1	2	1	1	0	0.5	4.5	12.8
4	ARC78	Mujer	60	45	1.875	11	1	15	11	0.3	4.65584	4.43638	4.2811	4.05001	2	2	1	0		0	1	2	2	3	28.4	3	1	1	0	1	1		0	1	0	3	1	3	0	0	7	28.1
1	ARC79	Mujer	45	56	1.25	12	2	105	14	0.11	4.81322	4.19297	4.67787	4.01327	2	2	1	1	0	0	1	2	3	2	28.71	3	1	1	0					2	0	3	1	2	0	0	6	28.6
2	ARC79	Mujer	45	45	1.125	4	3	20	19	0.65	4.29608	3.92034	4.11937	3.71337	2	2	1	0		0	1	2	2	2	13.35	2	1	1	0	1	1		0	1	1	2	2	2	1	1	7	12.7
3	ARC79	Mujer	65	96	2.25	5	2	180	13	0.13	4.35364	3.81803	3.87913	3.29283	2	2	1	1	0	0	1	2	2	3	16.83	2	1	1	0					2	0	2	1	3	0	0	6	16.7
4	ARC79	Mujer	30	24	0.625	2	1	30	18	0.21	3.51522	2.85926	3.50284	2.77719	2	1	1	0		0	1	1	1	1	7.31	1	1	1	0	1	1		0	1	1	1	1	1	0	0.5	3.5	7.1
1	ARC80	Hombre	48	47	1	6	4	10	6	0.1	3.85795	3.81325	3.60082	3.54937	2	2	1	1	0	0	1	1	2	2	17.1	2	1	1	0					2	0	3	0	2	0	0	5	17
2	ARC80	Hombre	18	70	0.25	2	0	0	5	0.1	2.17057	2.25349	2.23205	2.29564	0	0	1	0		1	0	0		1	5.9	1	0							1	0	2	0	1	0	0	3	5.8
3	ARC80	Hombre	51	46	1	8	1	60	1	0.21	2.57792	3.94522	2.17303	3.64835	0	2	1	0		0	1	0		3	21.41	2	0			1	1		0	1	0	3	1	3	0	0	7	21.2
4	ARC80	Hombre	46	45	0.25	2	0	0		0.1		2.64549		2.29564		1	1	0		0	1	3	3	2	8.7	1								1		2	0	2	0	0	4	8.6
1	ARC81	Hombre	53	50	0.75	17	0	120	7		4.41308		4.12476		2		1	0		0	1	2		3			1	1	0					1	0	3	0	3		0	6	39.4
2	ARC81	Hombre	47	46	0.5	10	0	0	7	0.1	3.79101	3.63841	3.54365	3.37245	2	2	1	0		0	1	1	2	2	24.9	2	1	1	0					1	0	3	0	2	0	0	5	24.8
3	ARC81	Hombre	34	24	0.875	11	1	15	7		3.97545		3.9394		2		1	0		0	1	1		1			1	1	0	1	1		0	1	0	3	1	2		0	6	25.5
4	ARC81	Hombre	39	25	0.375	6	0	15	9	0.18	3.45577	3.24838	3.30255	3.06661	2	2	1	0		0	1	1	1	2	16.18	2	1	1	0					1	0	3	0	2	0	0	5	16
1	ARC82	Hombre																		0	1	3	3	3
2	ARC82	Hombre																				3	3	3
3	ARC82	Hombre																				3	3	3
4	ARC82	Hombre																				3	3	3
1	ARC83	Hombre	31	0	0	0	1	10	38	0.68	3.26031	2.41348	3.21242	2.27143	2	0	1	0		1	0	1	1	1	3.78	1	1	1	0	1	1		0	1	3	0	1	2	1	2	5	3.1
2	ARC83	Hombre																				3	3	3
3	ARC83	Hombre	29	0	0	0	1	0	52	1	3.45187	2.50924	3.44954	2.40757	2	0	1	0		1	0	1	1	1	4	1	1	1	0	1	1		0	1	3	0	1	1	1	2	4	3
4	ARC83	Hombre	20	9	0	1	2	0	42	1.25	3.85235	3.13295	4.01814	3.23224	2	1	1	0		1	0	1	2	1	5.35	1	1	1	0	1	1		0	1	3	1	1	1	2	2.5	5.5	4.1
1	ARC84	Mujer	25	34	0.75	2	2	120	30	0.59	3.91878	3.19329	4.01428	3.22162	2	1	1	0		0	1	1	2	1	7.19	1	1	1	0					1	2	1	1	1	1	1.5	4.5	6.6
2	ARC84	Mujer	100	100	0.875	0	0	60	26	0.65	3.68067	3.08537	2.62312	1.9479	2	1	1	0		0	1	1	1	3	10.65	1	1	1	0	1	1		0	1	2	0	0	3	1	1.5	4.5	10
3	ARC84	Mujer																				3	3	3
4	ARC84	Mujer	73	73	0.675	2	2	120	19	0.56	4.27105	3.84928	3.66897	3.20401	2	2	1	0		0	1	2	2	3	11.96	2	1	1	0					1	1	1	1	3	1	1	6	11.4
1	ARC85	Mujer	77	77	1.75	11	6	0	76	22	6.65268	6.52451	6.18066	6.08516	3	3	1	1	1	0	1	3	3	3	52	3	1	1	1	3	1	1	1	3	3	3	3	3	3	3	12	30
2	ARC85	Mujer	11	17	0	4	3	0	16	0.11	3.69979	2.98607	3.98945	3.20928	2	1	1	0		0	1	1	1	0	9.31	1	1	1	0	1	1		0	1	1	2	2	0	0	0.5	4.5	9.2
3	ARC85	Mujer	35	40	0.375	2	4	5	10	0.1	3.45377	3.05149	3.36087	2.91164	2	1	1	0		0	1	1	1	2	7.7	1	1	1	0	1	1		0	1	0	1	2	2	0	0	5	7.6
4	ARC85	Mujer	5	3	0.125	0	0	0	9	0.1	1.60806	1.27953	1.8211	1.42449	0	0	0			1	0	0	0	0	0.6	0	0			0	0			0	0	0	0	0	0	0	0	0.5
1	ARC87	Hombre	80	100	2.125	10	11	120	77	23.7	6.86019	6.74955	6.35941	6.2865	3	3	1	1	1	0	1	3	3	3	52	3	1	1	1	3	1	1	1	3	3	3	3	3	3	3	12	28.3
2	ARC87	Hombre	21	10	0.75	4	2	0	15	0.1	3.70562	3.01951	3.84454	3.09206	2	1	1	0		0	1	1	2	1	10.3	1	1	1	0	1	1		0	1	1	3	1	1	0	0.5	5.5	10.2
3	ARC87	Hombre	34	28	0.625	2	2	0	8	0.15	3.11955	2.9538	3.01503	2.81958	1	1	1	0		0	1	1	1	1	7.65	1	1	0		1	1		0	1	0	2	1	2	0	0	5	7.5
4	ARC87	Hombre	65	80	1.375	2	0	30	41	0.87	4.30146	3.47992	3.82278	2.92092	2	2	1	0		0	1	2	2	3	11.57	2	1	1	0	1	1		0	1	3	2	0	3	1	2	7	10.7
1	ARC89	Mujer	48	63	0.125	4	1	15	10	0.23	3.68381	3.46181	3.41275	3.16279	2	2	1	0		0	1	1	1	2	13.13	2	1	1	0	1	1		0	1	0	2	1	2	0	0	5	12.9
2	ARC89	Mujer	45	42	0.5	12	5	10	1	0.27	3.196	4.627	2.93128	4.4907	1	2	1	1	0	0	1	1		2	28.97	3	1	0						2	0	3	3	2	0	0	8	28.7
3	ARC89	Mujer	25	25	0.125	7	0	0	6	0.28	3.08585	3.27222	3.11472	3.30844	1	2	1	0		0	1	1	1	1	16.78	2	1	0		1	1		0	1	0	3	0	1	0	0	4	16.5
4	ARC89	Mujer	22	16	0	3	0	5	7	0.2	2.64009	2.63345	2.67865	2.65199	1	1	0			1	0	1	1	1	8.4	1	1	0						0	0	2	0	1	0	0	3	8.2
1	ARC90	Mujer																		0	1	3	3	3
2	ARC90	Mujer																		1	0	3	3	3
3	ARC90	Mujer																				3	3	3
4	ARC90	Mujer																				3	3	3
1	ARC91	Mujer	100	59	0.875	13	7	120	25	0.38	6.41313	5.68462	5.57418	4.80708	3	3	1	1	0	0	1	3	3	3	36.58	3	1	1	1					2	2	3	3	3	0	1	10	36.2
2	ARC91	Mujer																				3	3	3
3	ARC91	Mujer																				3	3	3
4	ARC91	Mujer																				3	3	3
1	ARC92	Mujer	53	44	1	12	10	0	42	0.5	6.1837	5.17237	6.03704	4.9674	3	3	1	1	1	0	1	3	3	3	30.1	3	1	1	1					3	3	3	3	3	0	1.5	10.5	29.6
2	ARC92	Mujer	8	4	0	2	0	0									0			1	0	3	3	0										0		1	0	0				4.8
3	ARC92	Mujer																				3	3	3
4	ARC92	Mujer																				3	3	3
1	ARC93	Mujer	9	0	1	0	0	0	46	0.82	2.80605	1.88491	3.05445	2.0288	1	0	1	0		1	0	1	1	0	1.72	0	1	0						1	3	0	0	0	1	2	2	0.9
2	ARC93	Mujer	9	0	0.875	0	0	0	24	0.7	2.35064	1.8346	2.56261	1.97346	0	0	0			1	0	0	1	0	1.6	0	0							0	2	0	0	0	1	1.5	1.5	0.9
3	ARC93	Mujer	4	6	0.875	1	0	0	23	0.84	2.81085	2.38266	3.13523	2.65332	1	0	1	0		1	0	1	1	0	3.24	0	1	0						1	2	1	0	0	1	1.5	2.5	2.4
4	ARC93	Mujer	13	10	1	0	0	3	34		2.65045		2.82593		1		1	0		1	0	1		0			1	0						1	3	0	0	0		3	3	1.3
1	ARC94	Mujer	50	50	0.875	0	1	10	30	0.13	3.36084	2.23985	3.03371	1.78783	2	0	1	0		0	1	1	1	2	5.13	1	1	1	0					1	2	0	1	2	0	1	4	5
2	ARC94	Mujer	65	70	1.25	0	0	5	28	0.23	3.24254	2.29981	2.67915	1.62279	2	0	1	0		0	1	1	1	3	6.83	1	1	1	0					1	2	0	0	3	0	1	4	6.6
3	ARC94	Mujer	68	37	0.875	0	0	20									1	0		0	1	3	3	3										1		0	0	3				6.9
4	ARC94	Mujer	43	41	0.75	0	0	10	50	0.62	3.34042	2.27267	3.11749	1.93174	2	0	1	0		0	1	1	1	2	4.92	1	1	1	0					1	3	0	0	2	1	2	4	4.3
1	ARC95	Mujer	23	20	1.625	2	4	30	35	2.49	4.1627	3.80549	4.30796	3.92584	2	2	1	1	0	0	1	2	2	1	8.99	1	1	1	0					2	3	1	2	1	3	3	7	6.5
2	ARC95	Mujer	60	65	1.375	5	5	0	68	3.6	5.67195	4.97823	5.37851	4.64605	3	2	1	1	0	0	1	3	3	3	19.8	2	1	1	1	2	1	0	1	2	3	2	3	3	3	3	11	16.2
3	ARC95	Mujer	55	67	1.25	9	5	0	39	1.9	5.64059	5.11456	5.42024	4.87302	3	3	1	1	0	0	1	3	3	3	25.6	2	1	1	1					2	3	3	3	3	3	3	12	23.7
4	ARC95	Mujer	35	21	1.375	0	0	10	27	0.5	2.79709	2.09503	2.65165	1.85954	1	0	1	0		0	1	1	1	2	4	1	1	0						1	2	0	0	2	0	1	3	3.5
1	ARC96	Hombre	49	50	0.75	1	1	5	18	0.73	3.54926	3.24785	3.25232	2.91204	2	2	1	0		0	1	1	1	2	7.73	1	1	1	0	1	1		0	1	2	1	1	2	1	1.5	5.5	7
2	ARC96	Hombre																				3	3	3
3	ARC96	Hombre	40	30	0.5	1	0		20		3.21701		3.02957		2		1	0		1	0	1		2			1	1	0					1	2	1	0	2		2	5	6.1
4	ARC96	Hombre	30	9	0.375	1	0	5	22	0.47	3.14373	2.56657	3.10163	2.45522	1	0	0			1	0	1	1	1	5.47	1	1	0		0	0			0	3	1	0	1	0	1.5	3.5	5
1	ARC97	Mujer	52	65	1.625	12	11	30	24	0.75	5.82119	5.32698	5.66064	5.15287	3	3	1	1	1	0	1	3	3	3	30.25	3	1	1	1					3	2	3	3	3	1	1.5	10.5	29.5
2	ARC97	Mujer	56	62	1.125	6	7	10	19	0.48	4.95763	4.48935	4.66752	4.16989	2	2	1	1	0	0	1	2	3	3	18.28	2	1	1	0					2	1	2	3	3	0	0.5	8.5	17.8
3	ARC97	Mujer	18	35	0.625	2	1	0	14	0.34	3.1713	2.81734	3.31284	2.91587	1	1	1	0		0	1	1	1	1	6.24	1	1	0		1	1		0	1	0	1	1	1	0	0	3	5.9
4	ARC97	Mujer	24	24	0.625	2	1	0	15	0.25	3.30359	2.81895	3.365	2.82525	2	1	1	0		0	1	1	1	1	6.75	1	1	1	0	1	1		0	1	0	1	1	1	0	0	3	6.5
1	ARC99	Hombre	25	0	0	0	1	0	21		2.76117		2.76406		1		1	0		1	0	1		1			1	0		1	1		0	1	3	0	1	1		3	5	2.5
2	ARC99	Hombre	19	53	0	1	1	0	6	0.2	2.36023	2.4615	2.42177	2.50905	0	0	1	0		1	0	0	1	1	4.2	1	0			1	1		0	1	0	1	1	1	0	0	3	4
3	ARC99	Hombre	30	5	0.5	0	0	0	6	0.3	1.67423	1.87907	1.51457	1.69897	0	0	0			1	0	0	0	1	3.3	0	0			0	0			0	0	0	0	1	0	0	1	3
4	ARC99	Hombre	0	38	0.5	0	0	0	7	0.5	1.36214	1.60503	1.63111	1.85954	0	0	0			1	0	0	0	0	0.5	0	0			0	0			0	0	0	0	0	0	0	0	0
